# Supplementary material for: Genetic Bases of the Stomata-Related Traits Revealed by a Genome-Wide Association Analysis in Rice (Oryza sativa L.)
Source: Front Genet. 2020 Jun 9;11:611. doi: 10.3389/fgene.2020.00611 (PMC7296080; doi:10.3389/fgene.2020.00611)
Supplement: Supplementary file 1 [file Table_1.XLSX]

## Sheet: Sheet1
TABLE S1| Summary of 451 rice accessions and the stomata-related traits
Code	DNA_ID	Variety Name	Origin	Subpopulation	Trait
					Sanya								Beijing
					Dada	Lada	Wada	Sada	Daba	Laba	Waba	Saba	Dada	Lada	Wada	Sada	Daba	Laba	Waba	Saba
1	B009	VIETNAM ZAODAO	Vietnam	xian-1A	502.5	21.6313	9.47312	160.94	700	20.3062	9.53187	152.019	460	21.1	8.88	147.158	637.5	20.725	9.16812	149.233
2	B010	MALAIHONG	Malaysia	xian-1A	503.75	19.9375	8.28187	129.685	671.25	19.6438	8.56938	132.21	592.5	21.0625	7.88	130.354	741.25	21.4563	8.70125	146.631
3	B013	SRI LANKA 1	Sri lanka	xian-adm	645	18.4625	8.16313	118.369	838.333	18.8687	8.52	126.262	667.5	19.9937	8.52313	133.839	946.25	20.05	8.51062	134.019
4	B014	WUZILUOSI 215	Soviet Union	geng-tmp	433.75	23.7375	9.63188	179.571	530	22.7875	9.55813	171.064	467.5	21.7	9.37125	159.716	616.25	20.8313	9.44937	154.6
5	B019	BULEIDA A-75	Mexico	xian-adm	525	20.7937	9.63312	157.322	727.5	20.45	9.6825	155.514	603.75	19.5125	8.36313	128.166	860	18.9	8.15188	121.007
6	B023	GAOLIQIU	North Korea	geng-tmp	460	21.475	8.84938	149.257	598.75	22.4812	9.77125	172.528	576.25	19.6438	9.335	144.022	705	20.45	9.65437	155.063
7	B024	XIANLUOSICHI	Thailand	xian-1A	422.5	21.3062	9.03688	151.222	626.25	20.7125	8.67812	141.172	377.5	21.6	9.41687	159.754	560	20.5813	8.87688	143.49
8	B032	ROHINI	India	xian-1B	610	21.4688	9.6925	163.43	875	20.825	9.475	154.972	NA	NA	NA	NA	NA	NA	NA	NA
9	B033	BW 293-2	Sri lanka	xian-1B	476.25	22.2625	8.7925	153.736	725	22.0688	8.53937	148.011	586.25	19.2188	8.2525	124.566	915	19.6	7.92188	121.948
10	B034	ALBANIA RICE	Albania	geng-tmp	365	24.0125	8.98875	169.522	552.5	23.3	9.40563	172.121	453.75	22.4563	8.8475	156.044	588.75	22.3188	8.93812	156.677
11	B035	AMERICAN RICE	United States	xian-adm	445	22.8875	8.85688	159.209	660	22.4438	9.21937	162.513	624.286	19.125	8.62	129.479	803.75	18.8875	8.83313	131.032
12	B036	JIJUCAS CLARO	Brazil	geng-adm	NA	20.6083	7.01583	113.557	NA	21.0167	7.04583	116.302	632.5	21.6187	8.3075	141.056	791.25	20.7812	8.38625	136.877
13	B038	NABATED A SMAR	Egypt	geng-tmp	595	21.05	8.17563	135.165	811.25	20.6062	9.21438	149.126	630	20.5125	8.1525	131.341	771.25	19.8	8.73687	135.866
14	B039	IRAT 10	Ivory Coast	xian-adm	592.5	19.4125	6.95062	105.973	1015	18.8687	6.76687	100.282	656.25	21.3875	8.30125	139.442	882.5	20.1187	7.7	121.669
15	B040	K 24	Uganda	xian-adm	676.25	21.075	8.05125	133.266	837.5	20.7312	8.1125	132.09	547.5	21.1812	8.17625	136.018	826.25	21.6125	8.33125	141.418
16	B043	YR 83-23-11	Australia	geng-trp	675	18.3313	6.2425	89.8753	758.333	18.1	6.625	94.1791	616.25	19.65	8.38188	129.358	783.75	19.0688	8.165	122.284
17	B047	ZHENFU 8	Japan	geng-tmp	467.5	21.025	6.70312	110.689	722.5	21.1125	8.12063	134.654	528.75	20.6812	8.89062	144.411	781.25	20.1687	9.495	150.406
18	B048	CISOKAN	Indonesia	xian-1B	476.25	21.8438	7.62875	130.879	803.75	20.2188	7.105	112.826	573.75	20.7937	8.235	134.489	922.5	20.575	8.17625	132.125
19	B051	GZ 1368-5-4	Egypt	xian-adm	650	18.7375	7.6525	112.617	828.75	19.6313	7.66688	118.211	736.25	18.6187	8.0825	118.191	988.75	18.825	8.52688	126.071
20	B052	J34	Madagascar	xian-2	538.75	20.4937	7.60062	122.338	748.75	20.6938	8.19937	133.263	511.25	20.9062	8.52125	139.917	715	20.4438	8.07	129.576
21	B053	80A97YR303-304-1-3	Australia	geng-trp	566.25	NA	NA	NA	860	NA	NA	NA	NA	NA	NA	NA	NA	NA	NA	NA
22	B054	80050YR72136-43	Australia	geng-trp	565	19.8375	8.26812	128.82	855	19.9312	8.96187	140.289	656.25	19.725	8.32687	129	815	19.2	8.85562	133.54
23	B055	YR196	Australia	geng-tmp	682.5	20.3313	8.65437	138.194	843.75	20	8.82812	138.672	795	20.3687	8.36375	133.8	957.5	20.0125	8.8275	138.749
24	B058	ERJIUNAN 1	China	xian-1B	487.5	25.6687	7.52	151.605	685	25.0938	7.67031	151.171	526.25	22.5688	7.94437	140.818	777.5	23.0562	8.13	147.221
25	B059	NANJING 11	China	xian-1A	590	18.8687	7.06125	104.644	801.25	19.275	7.3025	110.549	600	19.6812	7.44625	115.101	837.5	19.6562	7.68313	118.612
26	B060	AIJIAONANTE	China	xian-1A	563.75	21.575	8.70312	147.474	712.5	20.9937	8.12	133.886	571.25	21.0938	8.56133	141.836	703.75	22.8125	8.62063	154.455
27	B067	FUNINGZIPIGENGZI	China	xian-1A	485	24.0063	9.23687	174.156	590	21.6875	9.39	159.943	681.25	21.3562	7.8375	131.46	898.75	20.8188	7.98813	130.614
28	B072	QIUQIANBAI	China	xian-1A	336.25	21.7937	8.96063	153.377	497.5	20.8062	9.51187	155.435	405	20.7188	7.74	125.949	618.75	20.7812	7.70875	125.819
29	B073	JINXIBAI2	China	xian-adm	478.75	20.6187	8.605	139.349	630	20.7375	8.36688	136.273	405	21.0688	8.76437	145.027	580	20.65	8.65437	140.361
30	B081	HEIDU 4	China	xian-1A	537.5	20.0938	8.935	141.009	670	19.525	8.60875	132.014	465	20.5188	8.53937	137.615	628.75	20.9187	8.86313	145.617
31	B087	ZHONGNONG 4	China	xian-2	433.75	20.5	8.45688	136.161	598.75	20.6625	8.60562	139.655	377.5	21.2125	8.40375	140.009	540	20.2625	8.66812	137.946
32	B088	SAN**QISHILUO	China	xian-adm	577.5	19.5875	6.98875	107.515	878.75	19.4187	7.5425	115.034	742.5	20.0813	8.365	131.931	1028.75	19.9625	8.79688	137.922
33	B092	GONGJU 73	China	xian-1A	531.25	19.7063	9.07312	140.427	708.75	20.4812	9.3125	149.8	637.5	20.15	8.45937	133.876	838.75	19.8813	8.43688	131.739
34	B093	QITOUGU	China	xian-1A	NA	19.3562	6.84187	104.013	NA	18.8	6.73313	99.4179	576.25	19.5688	8.18	125.721	765	19.5063	8.09812	124.065
35	B094	ZINUO	China	xian-1A	NA	22.1062	7.16125	124.335	NA	19.7063	6.71312	103.901	447.5	20.8875	8.11812	133.178	680	21.1625	8.3	137.954
36	B096	JINZHINUO4	China	xian-adm	NA	19.1375	6.84687	102.912	NA	20.4625	6.9225	111.253	583.75	20.15	8.26125	130.741	843.75	19.9062	7.91	123.668
37	B104	JIABALA	India	xian-1A	631.25	21.65	7.77438	132.194	901.25	21.3938	8.39563	141.068	617.5	19.9438	7.68063	120.308	848.75	20.75	8.08938	131.833
38	B105	BAOXUAN 21 A	China	xian-adm	623.75	18.4812	6.6725	96.8523	1011.25	17.8062	6.7	93.6995	NA	NA	NA	NA	NA	NA	NA	NA
39	B106	WENXIANGNUO	China	xian-adm	645	18.9688	6.67063	99.3791	865.714	19.3375	6.92063	105.108	NA	NA	NA	NA	NA	NA	NA	NA
40	B107	DAWANNUO	China	xian-adm	626.25	20.9375	7.77625	127.875	972.5	19.4937	7.6475	117.086	NA	NA	NA	NA	NA	NA	NA	NA
41	B108	XIANGGU	China	xian-adm	532.5	21.2812	7.25375	121.241	792.5	20.8438	7.61875	124.724	587.5	19.0063	7.91	118.076	832.5	19.525	8.09875	124.194
42	B112	LIUSHA 1	China	xian-1A	587.5	23.375	7.55625	138.723	847.5	22.3375	7.84	137.544	653.75	19.025	7.8875	117.857	837.5	20.0375	8.36187	131.594
43	B113	CHENWAN 3	China	xian-adm	601.25	23.2688	8.11875	148.372	818.75	21.4306	8.05438	135.568	516.25	21.1375	8.35125	138.642	693.75	20.4875	8.41125	135.344
44	B114	CHENGDUAI 3	China	xian-1A	NA	20.6938	6.825	110.926	NA	19.6125	6.65937	102.578	558.75	20.4812	7.93125	127.582	706.25	20.1	7.91875	125.009
45	B115	AIMAKANG	China	xian-1A	597.5	22.1438	7.37812	128.318	783.75	20.4125	6.94562	111.352	500	22.25	8.03125	140.347	676.25	22.1	7.7275	134.129
46	B120	HONGWAN 1	China	xian-adm	557.5	21.2937	7.85438	131.357	855	21.3438	7.95812	133.405	490	21.8313	7.88938	135.273	685	21.6313	8.02437	136.327
47	B126	ZAOXIAN 240	China	xian-1A	391.25	19.8938	8.25188	128.932	585	20.8062	8.57	140.044	577.5	20.2625	9.07125	144.361	762.5	19.0688	9.12438	136.652
48	B150	L 301B	China	xian-1A	563.75	20.2188	7.67625	121.897	665	20.75	8.51	138.688	466.25	20.9062	7.8475	128.854	615	21.8188	8.11063	138.987
49	B151	JINNANTE 43B	China	xian-1A	447.5	22.2312	9.01375	157.384	585	21.35	8.65417	145.115	481.25	22.4375	7.69437	135.593	631.25	22.3562	7.97063	139.953
50	B152	ZAOSHUNONGHU 6	China	geng-tmp	438.75	23.2125	9.00437	164.159	698.75	22.0437	9.08125	157.225	525	21.1562	8.06625	134.029	672.5	20.6812	8.43125	136.949
51	B155	BAOXIE-7B	China	xian-adm	NA	19.475	6.72187	102.815	NA	20.0375	6.55625	103.178	446.25	20.9	7.57875	124.404	602.5	22.0875	7.95812	138.053
52	B157	88B	China	xian-1A	582.5	19.9812	8.67125	136.08	822.5	19.2563	8.07	122.049	480	21.7688	8.13188	139.032	680	21.1625	8.70937	144.758
53	B171	LINGUO	Italy	geng-tmp	492.5	20.8875	8.99563	147.573	621.25	21.0063	9.4225	155.455	457.5	19.9438	9.58687	150.167	635	19.7	9.60187	148.564
54	B176	BRC 25-146-2-1	Bangladesh	xian-adm	546.25	20.7688	7.58938	123.796	640	20.6375	7.38687	119.731	653.333	18.9583	8.07333	120.211	918.333	19.1667	7.57167	113.98
55	B180	P1790-5-1M-4-5M-1B-3M-B	Columbia	xian-adm	588.75	20.6125	8.07938	130.797	862.5	20.1187	8.44438	133.432	571.25	20	8.18688	128.599	890	19.8375	7.7625	120.942
56	B182	CHIMAO	Japan	geng-tmp	447.5	21.3938	7.14313	120.023	580	20.1438	7.7825	123.126	565	20.35	8.39188	134.126	722.5	20.6687	9.22063	149.68
57	B183	QINGNUO KYOHATAMOCHI	Japan	geng-tmp	696.25	20.75	8.56188	139.533	900	20.4125	8.67812	139.127	611.25	20.3562	8.18	130.78	790	20.5	9.06	145.872
58	B187	RP 1570-44-1	India	xian-adm	660	19.675	7.32562	113.201	957.5	19.675	7.91062	122.241	NA	NA	NA	NA	NA	NA	NA	NA
59	B189	IRAT 669	Ivory Coast	geng-trp	546.25	20.4733	7.66312	123.221	826.25	18.95	7.27375	108.257	527.5	20.1938	8.35	132.432	770	19.0688	8.31938	124.596
60	B190	ITA 221	Nigeria	geng-trp	677.5	19.9563	8.33938	130.708	861.25	19.3313	8.84563	134.301	NA	NA	NA	NA	NA	NA	NA	NA
61	B194	ECIA 179-S13	Cuba	xian-1B	603.75	21.25	7.84063	130.858	825	21.7625	7.585	129.645	532	20.5583	7.96667	128.634	791.667	20.3333	8.5975	137.3
62	B204	LONGHUAMAOHU	China	geng-tmp	436.25	23.2437	9.36625	170.987	600	22.7563	10.0687	179.956	550	22.5312	8.45625	149.642	760	21.825	8.32375	142.68
63	B205	CUNSANLI	China	geng-adm	541.25	21.7812	10.3225	176.587	608.75	21.4125	10.4588	175.888	560	21.1313	8.74	145.053	667.5	21.1938	9.45187	157.331
64	B208	LUCAIHAO	China	xian-1A	487.5	20.0688	8.40625	132.499	605	20.1938	8.64813	137.16	460	20.3562	8.28375	132.439	592.5	21.0688	8.9725	148.471
65	B217	HONGGU	China	xian-1B	604.286	20.1687	8.28562	131.248	908.75	20.2625	9.21937	146.718	573.333	20.9187	8.95187	147.075	926.25	20.25	8.44375	134.292
66	B222	BEIZINUO	China	xian-1A	538.75	20.5312	7.9725	128.558	821.25	19.425	8.07563	123.205	520	19.6438	8.1475	125.701	766.25	19.6438	7.7275	119.221
67	B224	YOUNIAN	China	xian-1A	660	20.8313	7.94437	129.977	NA	20.3625	7.98212	127.655	671.25	18.1938	7.43187	106.197	822.5	18.55	7.76125	113.075
68	B233	XIANGWANXIAN 1	China	xian-adm	522.5	19.75	8.70125	134.97	700	18.4	8.7975	127.136	543.75	18.9812	8.5975	128.17	680	18.55	8.89438	129.583
69	B234	AITUOGU 151	China	xian-1A	636.25	20.025	6.8575	107.852	760	20.6625	7.07875	114.876	521.429	19.8313	8.69375	135.409	760	20.6187	8.39	135.867
70	B241	LAMUJIA	China	geng-sbtrp	620	17.3813	6.76438	92.3418	763.75	18.35	7.15437	103.109	NA	NA	NA	NA	NA	NA	NA	NA
71	B248	ZHUZHEN B	China	xian-1A	543.75	24.1625	7.89687	149.86	770	24.025	7.805	147.274	535	21.5562	7.83312	132.617	712.5	21.3625	7.89313	132.431
72	B249	CHAOYANGYIHAO B	China	xian-1A	533.75	20.7688	8.545	139.384	648.75	19.95	8.50375	133.243	508.75	21.6812	8.23062	140.154	633.75	21.2063	8.21187	136.772
73	B252	XIANGAI B	China	xian-adm	820	20.35	8.30937	132.808	1047.5	20.9563	8.83563	145.426	590	21.525	8.7825	148.474	808	21.7625	8.79438	150.315
74	B255	DIANRUI 409B	China	xian-adm	598.75	19.5938	8.92125	137.288	872.5	19.175	8.22375	123.85	615	21.7125	9.10812	155.32	794.286	21.8562	8.94438	153.538
75	B259	LEIHUOZHAN	China	xian-1A	387.5	20.7063	7.92812	128.932	593.75	20.7437	7.6725	125.001	356.25	21.3062	8.32188	139.257	548.75	21.3625	8.37562	140.527
76	CX10	GANG 46B	China	xian-1A	556.25	19.8875	9.46312	147.81	743.75	20.175	9.45312	149.789	546.25	22.85	8.025	144.019	736.25	21.0188	7.79875	128.742
77	CX100	PALUNG 2	Nepal	xian-1B	495	18.3687	9.0525	130.598	618.75	19.2063	9.04625	136.459	576.25	21.6438	9.97687	169.597	776.25	21.0125	10.6031	174.985
78	CX101	HEI MI CHAN	Chinese Taipei (Taiwan)	xian-1A	567.5	19.4312	7.13625	108.908	835	19.875	7.27625	113.581	432.857	20.4688	9.27812	149.156	591.25	20.6687	9.44063	153.252
79	CX102	TEK SI CHUT	Chinese Taipei (Taiwan)	xian-1A	672.5	18.3625	7.185	103.621	970	17.3813	7.05938	96.369	453.75	20.5562	9.47625	152.993	681.667	19.0875	8.50313	127.473
80	CX107	TUN SART	Vietnam	xian-3	586.25	19.8687	7.25125	113.155	967.5	19.0813	7.44875	111.63	NA	NA	NA	NA	NA	NA	NA	NA
81	CX108	ZIRI	India	admixture	435	20.175	7.13812	113.107	577.5	18.7188	7.13875	104.952	427.5	21.375	9.95375	167.102	522.5	23	10.1344	183.069
82	CX109	DACCA6	Phillipines	geng-adm	600	20.025	6.96438	109.533	656.25	19.3188	7.30813	110.886	406.25	22.975	8.75313	157.946	531.25	22.625	9.05375	160.882
83	CX11	GUMEI 2	China	geng-adm	797.5	17.3125	8.46063	115.041	1007.5	16.5938	8.81438	114.875	605	20.6438	8.8275	143.125	758.75	20.0063	9.12187	143.331
84	CX111	GIZA14	Egypt	geng-trp	623.75	19.2563	8.40687	127.144	723.75	19.3562	8.80937	133.923	560	21.5688	8.25938	139.914	615	22.6313	9.56938	170.091
85	CX114	GUANG LU AI 4	China	xian-1A	645	19.6938	7.07937	109.5	847.5	19.6938	7.715	119.331	580	20.2	9.01812	143.073	711.25	20.4812	9.0325	145.296
86	CX115	YUN HUI 72	China	xian-adm	673.75	19.0375	6.9875	104.477	1060	18.0437	7.26063	102.894	580	21.0188	9.13937	150.874	773.75	20.125	8.79688	139.045
87	CX116	WUDADAOZHONG	North Korea	geng-tmp	460	21.375	9.13875	153.42	560	21.725	9.8425	167.94	607.5	19.475	8.71875	133.359	772.5	19.7563	10.0019	155.194
88	CX117	IR65600-27-1-2-2	Phillipines	xian-adm	487.5	21	9.42812	155.501	652.5	20.825	9.14375	149.554	488.75	21.3687	8.11812	136.246	666.25	22.625	8.8375	157.039
89	CX118	YETUOZAI	China	xian-adm	582.5	18.9375	6.62437	98.5275	886.25	18.6625	7.1175	104.325	543.75	22.0437	8.25563	142.931	721.25	21.8375	9.055	155.304
90	CX119	P59279	Unknown	xian-adm	563.75	18.525	7.45688	108.494	805	19.7812	7.39	114.812	488.75	21.5188	8.55188	144.533	687.5	21.4625	8.06375	135.927
91	CX12	HUAGENGXIAN 74	China	xian-adm	688.75	17.775	7.6625	106.972	1042.5	18.65	8.25313	120.889	542.5	19.7875	7.7125	119.86	722.857	20.3625	8.065	128.981
92	CX120	TKM6	India	xian-adm	573.75	19.9083	7.66	119.772	881.25	19.8917	7.22583	112.888	NA	NA	NA	NA	NA	NA	NA	NA
93	CX121	GUANG122	China	xian-1B	668.75	18.7417	8.41167	123.817	1097.5	18.5417	7.45333	108.54	518.333	20.85	8.30083	135.931	703.75	20.7625	8.7775	143.133
94	CX122	TAI-ZHONG-XIAN 10	Chinese Taipei (Taiwan)	xian-adm	646.25	17.9167	7.75833	109.173	915	19.3417	8.175	124.186	595	21.2563	8.55125	142.76	826.25	20.0562	8.505	133.972
95	CX123	YU QIU GU	China	xian-1A	588.75	19.3583	6.92833	105.338	727.5	18.7167	7.01333	103.096	442.5	20.575	8.20125	132.529	607.5	20.5875	8.085	130.729
96	CX124	IR71466-75-3-B-1	Phillipines	xian-adm	588.75	20.3	8.25167	131.561	876.667	19.6167	7.7825	119.904	415.714	20.1687	8.84437	140.099	683.75	19.875	9.16375	143.044
97	CX125	CAOZHAO-2	China	xian-1B	686.25	19.6625	9.05063	139.768	863.333	19.5625	8.81375	135.418	578.75	19.8375	8.73312	136.065	820	20.85	9.32875	152.763
98	CX126	IRBB60	Phillipines	xian-1B	NA	NA	NA	NA	NA	NA	NA	NA	443.75	20.8562	9.09062	148.909	733.75	20.1812	8.64875	137.085
99	CX128	GAJALE	Nepal	xian-adm	452.5	20.975	9.04937	149.077	598.75	21.7437	9.37063	160.027	453.75	19.8313	8.55813	133.296	580	20.4625	10.3906	166.99
100	CX13	R644	China	xian-adm	722.5	21.15	8.03937	133.543	1008.75	20.1	8.30188	131.058	576.667	20.2188	7.83312	124.388	776.25	20.0625	7.8175	123.181
101	CX130	CHIPDA	India	xian-2	765	20.4	7.03375	112.696	890	20.0833	7.12417	112.372	NA	NA	NA	NA	NA	NA	NA	NA
102	CX131	ZALE	Myanmar	xian-1A	561.25	17.5833	6.6	91.1455	812.5	16.375	6.825	87.7756	NA	NA	NA	NA	NA	NA	NA	NA
103	CX132	AP423	India	geng-trp	NA	NA	NA	NA	NA	NA	NA	NA	571.25	19.1625	8.70187	130.965	670	19.2875	9.4125	142.584
104	CX133	ZHENGSHAN97	China	xian-1A	555	19.9062	8.69875	135.999	705	20.975	8.86812	146.091	472.5	21.125	9.13813	151.616	657.5	22.0063	8.46125	146.241
105	CX134	IRBB7	Phillipines	xian-1B	NA	NA	NA	NA	NA	NA	NA	NA	522.5	19.025	8.06438	120.5	757.5	19.4	8.68125	132.274
106	CX138	QD_441	China	geng-adm	452.5	22.4438	9.45625	166.688	600	23.0437	9.28375	168.022	470	21.4375	9.49312	159.835	583.75	21.5063	10.0031	168.962
107	CX139	AMARELES	Portugal	geng-adm	640	18.1833	8.955	127.888	863.75	17.35	8.0375	109.524	525	19.7563	9.56062	148.348	666.25	19.775	9.45937	146.916
108	CX15	Y134	China	xian-1B	693.75	19	8.92375	133.165	792.5	17.425	8.85938	121.246	608.75	20.3875	7.01312	112.296	775	21.0813	7.67563	127.087
109	CX150	CHOROFA	Phillipines	xian-1B	548.75	19.7125	8.34938	129.266	712.5	19.2312	8.84187	133.549	528.571	19.4812	8.38937	128.362	728.75	19.425	8.4025	128.192
110	CX17	YUEXIANGZHAN	China	xian-adm	515	19.375	8.52812	129.773	711.25	18.9	8.71375	129.347	460	21.2437	7.86625	131.247	647.5	20.8625	7.875	129.035
111	CX182	SLG1	Japan	xian-adm	728.75	19.925	6.24667	97.7545	1041.25	17.95	6.97938	98.3945	588.571	19.6625	8.97125	138.542	887.143	19.25	8.55438	129.333
112	CX2	BR11	Bangladesh	xian-adm	658.75	19.9875	9.42688	147.984	882.5	19.8125	9.4725	147.399	638.75	19.4937	9.35875	143.286	880	19.7688	9.68562	150.382
113	CX206	IR2061-522-6-9	Phillipines	xian-1B	547.5	19.9812	8.59062	134.815	700	21.1562	8.69063	144.404	615	19.9625	7.8625	123.272	783.75	20.1062	8.75812	138.303
114	CX210	QB_604	China	admixture	796.25	17.51	7.24937	99.6957	1090	16.4187	7.00125	90.2829	622.5	19.5375	8.93062	137.038	737.5	19.55	9.8025	150.513
115	CX212	NONGKEN 58	Japan	geng-tmp	516.25	21.8375	8.08812	138.721	715	20.0625	9.01437	142.04	NA	NA	NA	NA	NA	NA	NA	NA
116	CX214	BRAZIL NUODAO	Brazil	geng-trp	591.25	19.425	7.22	110.151	732.5	19.225	6.82917	103.115	541.25	20.4438	8.57938	137.755	588.75	20.8813	8.85625	145.243
117	CX218	TYPE3	India	xian-1B	475	19.7	6.37167	98.5846	733.75	18.3333	6.38917	91.9974	NA	NA	NA	NA	NA	NA	NA	NA
118	CX219	FL478	Phillipines	xian-adm	860	19.45	7.095	108.383	1118.33	18.875	7.48333	110.936	613.75	21.1438	8.22188	136.535	841.25	21.025	8.6125	142.218
119	CX220	IRAT109	Brazil	geng-trp	838.333	16.6333	7.63667	99.7638	971.667	16.5917	7.78167	101.403	563.75	19.125	8.9175	133.947	648.75	19.7625	9.33938	144.96
120	CX221	ZHONGYOUZAO 81	China	xian-adm	648.333	20.3667	7.44917	119.156	846.667	19.575	7.33583	112.782	460	21.5375	8.56625	144.903	617.5	21.4937	8.6325	145.727
121	CX225	IR77298-14-1-2	Phillipines	xian-1B	492.5	18.2063	9.27	132.553	678.75	18.9937	9.00313	134.306	486.25	20.1313	8.64937	136.756	641.25	20.0562	8.75563	137.92
122	CX226	IR06G113	Phillipines	xian-1B	612.5	18.0667	7.86917	111.66	978.75	18.075	6.89583	97.8937	517.143	19.1438	9.74563	146.53	651.25	18.6875	10.42	152.936
123	CX227	KASALATH	Japan	cA (aus)	662.857	18.025	6.57917	93.14	973.75	16.75	6.90583	90.8491	416.25	21.7312	8.21937	140.286	565	21.95	9.31563	160.597
124	CX228	BALA	India	xian-adm	607.5	19.6417	6.61833	102.098	798.75	19.525	6.51333	99.8813	542.5	21.0625	8.31813	137.602	655	21.7937	9.78125	167.423
125	CX230	IR64-IL	China	xian-1B	748.75	19.8833	7.0925	110.759	956.25	19.9167	7.31	114.347	656.25	21.5063	7.63375	128.941	835	20.9625	8.18812	134.809
126	CX231	IR52561-UBN-1-1-2	Phillipines	xian-adm	650	20.4	8.055	129.058	837.5	19.6667	7.355	113.607	NA	NA	NA	NA	NA	NA	NA	NA
127	CX232	IR55419-04	Phillipines	xian-adm	537.5	18.4417	7.31417	105.939	833.75	18.2417	7.845	112.395	418.75	21.3813	8.8775	149.078	697.5	21.1375	8.99938	149.402
128	CX233	IR58821-23-1-3-1	Phillipines	xian-adm	602.5	NA	NA	NA	796.25	NA	NA	NA	410	20.8687	9.67563	158.586	638.75	20.5312	9.545	153.915
129	CX234	IR62266-42-6-2	Phillipines	xian-adm	632.5	21.325	7.58083	126.968	850	21.2167	7.6375	127.268	NA	NA	NA	NA	NA	NA	NA	NA
130	CX235	NSIC RC9 (APO)	Phillipines	xian-adm	568.75	19.0417	7.17917	107.367	952.5	18.7417	6.62	97.4442	348.75	20.4312	9.45063	151.651	666.25	20.2188	9.68375	153.776
131	CX237	B6136-3-TB-0-1-5	Phillipines	xian-1B	546.25	20.1	7.96583	125.753	1006.25	19	7.605	113.486	440	21.3562	9.25188	155.183	715	21.175	9.5175	158.284
132	CX238	BW311-9	Phillipines	xian-1B	587.5	17.2833	7.54917	102.475	943.75	18.6333	8.665	126.809	442.5	20.6625	10.2888	166.969	751.25	20.4375	9.7325	156.222
133	CX24	TKM 9	India	xian-adm	467.5	18.4563	9.14062	132.498	731.25	18.8125	8.86688	131.011	465	19.4438	8.16625	124.708	698.75	19.575	7.75938	119.294
134	CX240	CARIJO	Brazil	xian-adm	475	18.2417	7.755	111.106	773.75	18.35	8.1075	116.846	NA	NA	NA	NA	NA	NA	NA	NA
135	CX241	IAC47	Phillipines	geng-trp	680	20.6	7.13667	115.466	802.5	20.875	6.61083	108.386	555	22.025	8.05312	139.306	635	21.5375	8.38063	141.763
136	CX247	IRAT144	Indonesia	xian-adm	633.75	20.4333	7.62833	122.422	836.25	21.4083	8.20917	138.029	472.5	22.025	8.33875	144.247	677.5	21.6938	9.41437	160.404
137	CX248	KINANDANGPATONG	Phillipines	geng-trp	690	21.625	7.44417	126.433	801.25	19.925	8.41333	131.661	491.25	21.5813	8.12187	137.665	588.75	22.075	8.28125	143.578
138	CX26	AMOL3(SANA)	Iran	xian-1B	NA	NA	NA	NA	NA	NA	NA	NA	430	21.225	7.59312	126.578	581.25	20.7688	7.4175	120.992
139	CX263	PADISENEMOK	Unknown	xian-adm	628.571	20.7875	7.56813	123.561	881.25	20.3062	7.62937	121.677	530	22.975	7.89187	142.405	716.25	23.4812	8.17437	150.753
140	CX265	MONOLAYA	United States	xian-adm	668.75	18.8167	7.1775	106.073	990	19.1917	7.89833	119.052	573.75	21.5125	8.1875	138.335	785	22.525	8.34938	147.71
141	CX267	IET1444	India	xian-adm	517.5	19.4667	6.2875	96.1301	738.75	18.55	7.3475	107.047	505	21.1	7.85	130.089	683.75	21.5562	8.26062	139.854
142	CX269	IAC165	Brazil	geng-trp	652.5	20.1833	7.57	119.999	810	20.3	7.4075	118.102	571.25	20.525	8.09938	130.564	608.75	21.5125	8.81188	148.884
143	CX270	TAICHUNGNATIVE1	Chinese Taipei (Taiwan)	xian-1A	686.25	20.2583	7.0575	112.291	930	20.1417	7.67417	121.399	537.5	24.175	8.25688	156.773	735	24.4688	8.7125	167.434
144	CX273	NONA BOKRA	India	xian-adm	603.75	19.5583	7.37667	113.314	877.5	18.9917	6.96083	103.828	NA	NA	NA	NA	NA	NA	NA	NA
145	CX276	IR8192-200-3-3-1-1	Phillipines	xian-1B	723.75	18.975	8.17833	121.881	975	18.7583	8.23833	121.373	546.25	19.8062	8.87562	138.067	703.75	19.3813	9.26812	141.079
146	CX277	02428-IL	China	geng-adm	605	18.3417	7.87083	113.383	882.5	18.6667	8.4175	123.407	NA	NA	NA	NA	NA	NA	NA	NA
147	CX278	IR68	Phillipines	xian-adm	622.5	19.0667	8.01667	120.049	822.5	19.6583	8.03417	124.044	517.5	19.5875	8.22937	126.601	656.25	20.25	8.51437	135.415
148	CX28	GAYABYEO	Korea	xian-1B	800	19.7875	7.06187	109.749	1058.75	18.8813	6.85	101.581	707.5	20.0063	7.795	122.482	846.25	19.5312	7.76063	119.046
149	CX284	HAN 502	China	geng-adm	NA	NA	NA	NA	NA	NA	NA	NA	590	19.1625	9.76625	146.984	666.25	20.0875	9.24	145.777
150	CX285	NONGLINNUO	China	geng-trp	430	23.6562	9.48625	176.25	585	22.2	9.6925	168.997	502.5	21.225	8.40125	140.049	606.25	23.05	8.88875	160.917
151	CX286	C349	China	admixture	NA	NA	NA	NA	NA	NA	NA	NA	526.25	20.4937	9.21063	148.252	693.75	20.7063	8.91313	144.951
152	CX287	C52	China	geng-tmp	461.25	21.65	9.23188	156.978	611.25	20.8938	9.33125	153.125	507.5	19.9125	9.27812	145.103	666.25	20.6062	9.6825	156.703
153	CX29	MILYANG23	North Korea	admixture	450	20.7125	9.23875	150.292	626.25	19.875	9.4	146.732	480	20.7	9.96375	161.988	628.75	21.35	9.51187	159.498
154	CX3	BR24	Bangladesh	xian-1A	408.75	20.425	9.17938	147.253	647.5	20.0625	9.23125	145.457	308	20.5437	8.77063	141.514	720	19.3062	8.27313	125.446
155	CX303	LX2007	China	xian-adm	602.5	19.7312	6.855	106.231	900	20.0063	7.6075	119.536	470	22.1938	8.4025	146.463	653.75	21.675	8.67563	147.69
156	CX304	LUYIN 46	China	xian-adm	728.75	19.6438	7.30625	112.722	903.75	18.2188	7.59312	108.65	456.25	21.35	8.82375	147.959	650	21.4	9.63687	161.972
157	CX307	HP121	China	geng-adm	691.25	19.6438	7.29125	112.491	978.75	19.0125	6.87437	102.651	520	20.85	9.18437	150.399	686.25	22.0125	9.50875	164.393
158	CX31	HNANKAR	Myanmar	xian-1B	NA	19.5375	6.5925	101.16	NA	20.0625	6.99	110.142	618.333	19.3375	7.42125	112.711	876.25	19.4812	7.72875	118.254
159	CX315	ZIDAO	North Korea	geng-tmp	602.5	18.0125	7.2275	102.247	827.5	18.0875	8.70063	123.6	NA	NA	NA	NA	NA	NA	NA	NA
160	CX316	MR39	China	admixture	677.5	17.35	6.76312	92.1588	1005	16.5312	8.00812	103.974	555	19.875	8.62688	134.664	701.25	19.8062	8.83313	137.406
161	CX317	MR19	China	geng-tmp	526.25	20.4688	7.76375	124.811	828.75	19.5	8.0575	123.403	462.5	19.7563	9.68938	150.345	671.25	20.8438	9.59	156.994
162	CX32	MANAUTHUKHA	Myanmar	geng-adm	492.5	20.9875	8.96125	147.713	582.5	21.2937	9.94187	166.269	532.5	19.9937	8.87125	139.306	636.25	20.2563	8.59	136.66
163	CX328	BAOXUAN 21 B	China	xian-1A	636.25	20.0667	7.59083	119.634	847.5	18.675	8.07917	118.5	510	22.9625	8.91875	160.847	720	22.2625	8.78625	153.627
164	CX330	YUEGUANG	Japan	geng-tmp	532.5	20.4667	8.08583	129.976	683.75	18.6667	7.85833	115.209	536.25	20.0312	8.9775	141.239	745	19	8.80188	131.347
165	CX34	BG 300	Sri Lanka	xian-adm	NA	NA	NA	NA	NA	NA	NA	NA	602.5	19.1438	8.00875	120.415	852.5	19.2875	7.98	120.884
166	CX340	HUA 564	China	xian-1B	NA	NA	NA	NA	NA	NA	NA	NA	591.429	19.7	8.80063	136.166	696.25	20.3687	8.94313	143.068
167	CX341	HUA 565	China	xian-adm	603.75	19.65	6.9375	107.067	843.75	18.0833	7.48167	106.259	436.667	19.3813	8.78438	133.716	627.5	19.4875	8.86125	135.625
168	CX342	WANXIAN 763	China	xian-adm	680	19.35	7.78417	118.3	965	18.65	8.3975	123.004	622.5	20.9375	9.28187	152.634	787.5	21.2812	9.90563	165.565
169	CX343	WANXIAN 77	China	xian-adm	715	18.2083	7.71417	110.319	1050	20.05	9.06667	142.775	647.143	19.9563	8.63625	135.361	812.5	20.15	8.80813	139.395
170	CX346	SAGC锛?	China	xian-adm	560	17.5917	7.59667	104.959	778.75	18.1167	7.77667	110.653	468.571	21.075	9.03813	149.601	605	20.2437	8.72375	138.702
171	CX347	SAGC锛?	China	xian-adm	588.75	21.4333	8.78667	147.912	756.25	20.3667	8.13167	130.074	452.5	20.15	9.00125	142.452	652.5	20.075	8.87187	139.882
172	CX348	ZHONGHUA 1	China	xian-1B	563.75	19.7083	6.24667	96.6915	805	19.3833	7.36333	112.097	466.25	19.4125	8.23125	125.498	727.5	19.5625	8.29688	127.476
173	CX349	KCD1	Unknown	xian-adm	671.25	19.2167	7.44083	112.303	863.75	18.9917	7.13917	106.488	596.25	19.7063	9.21125	142.565	730	19.2688	9.22125	139.551
174	CX35	BG 94-1	Sri Lanka	xian-adm	693.75	18.975	7.44625	110.971	996.25	18.4312	7.65062	110.749	521.25	20.5688	8.5375	137.92	748.75	19.925	8.01125	125.369
175	CX351	053A-3	China	geng-tmp	655	18.05	6.555	92.9265	770	17.5833	8.46083	116.843	490	19.6875	9.72125	150.315	703.75	20.3375	9.38312	149.877
176	CX352	BD007	China	geng-trp	613.75	19.2583	8.785	132.877	756.25	20.9625	8.68375	142.968	562.857	19.625	8.43375	129.993	618.75	20.5437	8.32188	134.274
177	CX353	CAU1	China	geng-adm	631.25	18.8667	8.29917	122.976	888.75	17.0583	8.1075	108.621	596.25	20.3875	10.7081	171.462	665	20.65	10.5162	170.558
178	CX355	YUNLU 102	China	geng-trp	602.5	18.8167	7.30917	108.019	790	19.45	7.67833	117.294	536.25	20.1313	9.99	157.952	590	20.4688	9.94937	159.947
179	CX356	YANDAO 8	China	geng-tmp	480	22.1313	6.52875	113.482	703.75	20.4625	6.84063	109.937	513.75	20.4375	10.2562	164.629	662.5	20.6562	10.6613	172.962
180	CX357	PSBRC80	Phillipines	xian-1B	638.75	21.125	6.64167	110.195	1083.75	20.4667	7.18417	115.482	525	20.3875	8.67563	138.917	798.75	19.9563	8.92313	139.858
181	CX358	PSBRC82	Phillipines	xian-1B	775	19	6.4525	96.2879	1172.5	18.2	6.33	90.4826	605	18.4812	8.64813	125.529	780	18.6	8.49062	124.034
182	CX359	YUNLU 103	China	geng-trp	725	17.5	8.3275	114.457	860	17.625	8.92667	123.569	506.25	20.65	8.70625	141.202	603.75	21.8375	9.41563	161.489
183	CX360	Y075	Unknown	xian-1B	NA	21.0833	6.99167	115.774	NA	19.375	7.13417	108.561	423.75	19.6313	9.27375	142.986	637.5	21.1562	9.27063	154.041
184	CX361	G341	Unknown	xian-1B	546.25	19.8833	6.87167	107.31	786.25	19.4583	8.21417	125.533	617.5	19.2188	8.57312	129.406	827.5	19.8813	8.52437	133.106
185	CX362	YZX1	Unknown	xian-1B	693.75	17.475	8.09333	111.08	943.75	16.8417	8.32667	110.14	562.5	20	8.58188	134.804	786.25	19.8875	8.39687	131.156
186	CX363	YZX2	Unknown	xian-adm	527.5	18.6583	7.17833	105.193	820	16.5167	7.44333	96.5561	490	20.7875	8.9275	145.755	705	20.9187	9.03875	148.503
187	CX364	42686	Unknown	xian-1B	643.75	17.6	6.98125	96.5019	1007.5	19.8562	7.25812	113.191	483.75	20.75	8.65938	141.122	555	21.5562	8.44	142.891
188	CX366	GANWANXIAN 37 (926)	China	xian-adm	696.25	21.1167	7.07333	117.311	970	21.125	7.10083	117.814	511.25	19.25	9.5075	143.743	541.25	20.1562	10.4231	165.005
189	CX367	HAOGELAO	China	geng-trp	615	21.3417	6.66	111.633	628.75	20.4667	6.62	106.413	NA	NA	NA	NA	NA	NA	NA	NA
190	CX368	N22	India	cA (aus)	462.5	22.4333	6.7025	118.092	526.25	23.175	7.9675	145.021	540	20.4875	8.71375	140.212	640	20.6687	10.49	170.286
191	CX37	OM997	Vietnam	xian-1B	655	20.475	6.52688	104.959	935	19.8188	7.00437	109.027	600	19.6562	7.74125	119.509	852.5	19.4312	7.82188	119.372
192	CX371	NERICA 1	Africa	geng-trp	610	17.9375	6.52937	91.9864	767.5	17.3438	7.47625	101.84	NA	NA	NA	NA	NA	NA	NA	NA
193	CX373	NERICA 8	Africa	geng-trp	611.25	19.1333	6.79667	102.135	798.75	19.125	6.7975	102.103	535	20.4625	8.8075	141.547	563.75	22.2688	10.0306	175.434
194	CX374	NERICA 9	Africa	geng-trp	600	19.6167	6.66	102.61	760	20.2333	7.55917	120.124	661.25	20.5063	8.605	138.588	842.5	21.075	8.54937	141.512
195	CX375	NERICA-L-1	Africa	xian-1B	751.25	18.9417	6.09917	90.7358	928.75	17.65	5.8925	81.6835	478.75	20.4187	9.06375	145.354	662.5	20.7375	9.29187	151.339
196	CX376	NERICA-L-20	Africa	xian-1B	647.5	20.4417	7.65083	122.833	906.25	19.5167	7.6125	116.687	677.143	18.4438	7.93313	114.917	926.667	18.2875	8.87813	127.516
197	CX377	NERICA-L-27	Africa	xian-1B	641.25	20.6583	6.90083	111.966	900	19.2083	7.405	111.713	513.75	20.575	8.77125	141.74	661.25	20.7312	9.00188	146.571
198	CX378	HUHAN 15	China	xian-1B	596.25	20.95	7.61417	125.284	780	21.2583	8.29583	138.509	433.333	19.6062	9.05813	139.483	638.75	20.7563	8.45125	137.772
199	CX379	NIONOKA	Mali	xian-1B	613.75	19.8167	6.47417	100.764	832.5	18.8167	7.945	117.416	443.75	22.3188	8.83188	154.815	680	20.2937	8.30813	132.42
200	CX381	ADNY 11	Unknown	xian-1B	543.75	22.925	8.61167	155.055	786.25	21.4917	8.0475	135.838	NA	NA	NA	NA	NA	NA	NA	NA
201	CX382	KOGOMG 1-1	Unknown	xian-1B	616.667	20.6583	7.22333	117.199	805	18.6667	7.28583	106.816	600	18.9438	10.0525	149.565	686.25	19.4937	9.69187	148.386
202	CX384	FENGZA	China	geng-tmp	558.75	20.1	7.75083	122.359	745	18.525	7.59833	110.552	NA	NA	NA	NA	NA	NA	NA	NA
203	CX386	NPT-114	China	xian-adm	545	22.1917	6.8925	120.131	716.25	20.5917	7.84333	126.848	522.5	21.2375	9.15188	152.652	568.75	20.8813	10.1075	165.764
204	CX389	JINYUAN 85	China	geng-tmp	551.25	22.6062	7.75812	137.745	757.5	20.925	8.40312	138.101	418.75	21.5063	8.98188	151.713	560	21.4563	9.57188	161.302
205	CX390	YUELIANGGU	China	xian-adm	571.25	20.2312	7.36	116.947	835	19.3438	7.07437	107.478	395	20.9688	9.00375	148.281	516.25	21.15	8.86937	147.331
206	CX393	HUANGSIZHAN	China	xian-1B	535	22.7563	7.88375	140.904	878.75	21.95	8.53313	147.107	467.5	20.0375	9.50812	149.633	657.5	19.15	9.2575	139.236
207	CX394	MOLIZHANXUAN	China	xian-1B	562	19.5625	6.955	106.859	923.75	20.6375	6.93187	112.356	430	21.6625	9.93688	169.063	615	21.0437	9.36688	154.813
208	CX395	YSBR1	China	admixture	580	20.625	8.38687	135.858	766.25	21.4937	7.90937	133.519	467.5	19.4937	8.14125	124.645	610	19.275	8.275	125.271
209	CX399	MATATAG2	Phillipines	xian-1B	656.25	19.1187	7.10375	106.669	1012.5	20.0875	7.395	116.669	530	20.1062	8.74687	138.126	703.75	19.3375	9.08625	137.999
210	CX403	IR64A	Phillipines	xian-1B	NA	20.4312	6.56438	105.336	NA	20.3813	6.73062	107.74	570	20.9187	8.61	141.458	766.25	20.175	8.29813	131.487
211	CX43	IR66897B	Phillipines	xian-1B	627.5	20.3875	7.75125	124.115	861.25	19.4937	7.8875	120.76	527.5	18.5437	8.17688	119.09	661.25	19.8375	8.48125	132.141
212	CX44	IR58025B	Phillipines	xian-1B	596.25	20.7312	6.69688	109.04	830	20.9062	7.33875	120.5	537.5	20.9062	7.91688	129.993	617.5	20.4438	8.22063	131.994
213	CX45	DHAN4	India	xian-1B	NA	20.6062	6.75063	109.253	NA	18.7312	6.77813	99.7163	628.75	18.8813	7.74313	114.825	843.75	18.225	7.7675	111.183
214	CX46	PUSA(BASMATI 1)	India	admixture	NA	NA	NA	NA	NA	NA	NA	NA	421.25	21.4812	8.55375	144.313	647.5	21.3625	8.10938	136.06
215	CX5	108S	China	xian-adm	718.75	20.3938	6.96625	111.58	932.5	19.6187	7.15313	110.219	NA	NA	NA	NA	NA	NA	NA	NA
216	CX50	AI ZI DAO	China	xian-1B	572.5	21.0688	8.75	144.789	722.5	21.8938	8.70375	149.664	501.25	21.6125	7.85	133.249	712.5	21.6438	7.795	132.507
217	CX52	DIANDUN 502	China	xian-adm	661.667	20.175	8.23312	130.457	836.25	20.4563	9	144.597	612.5	20.225	7.81937	124.208	858.75	19.7937	8.31	129.187
218	CX53	JIANGXISIMIAO	China	xian-adm	538.75	20.9438	9.52063	156.607	725	20.7437	9.23062	150.386	540	20.2312	8.33625	132.46	770	19.9375	8.42188	131.877
219	CX542	RR2-6	China	xian-adm	652.5	21.3625	7.38312	123.875	818.75	21.3875	7.79563	130.949	533.75	22.7812	8.4425	151.056	655	23.7875	8.485	158.522
220	CX548	ZHONGJIAN 100	China	xian-adm	582.5	22.275	6.78125	118.636	885	20.6438	7.73438	125.402	567.5	21.3813	8.6625	145.468	770	22.025	9.31687	161.167
221	CX55	PENGSHANTIEGANZHAN	China	xian-1A	446.25	19.9	8.93688	139.678	615	20.7437	8.795	143.289	384.286	20.8875	8.63312	141.626	573.75	20.4625	8.48312	136.334
222	CX57	ZHONGCHAO 123	China	geng-tmp	623.75	18.9375	7.56687	112.546	826.25	20.35	6.6675	106.566	NA	NA	NA	NA	NA	NA	NA	NA
223	CX58	GIZA159	Egypt	geng-tmp	601.25	21.8625	7.53313	129.35	841.25	20.8875	8.25733	135.462	NA	NA	NA	NA	NA	NA	NA	NA
224	CX6	C418	China	admixture	638.75	17.2937	6.87375	93.3626	1005	17.2437	7.56875	102.505	583.75	19.825	7.45937	116.146	768.571	19.225	8.12	122.606
225	CX61	BHAVANI	India	xian-1A	615	21.0938	7.15313	118.506	966.25	19.8062	7.01625	109.143	487.5	20.8	8.20125	133.978	695	20.725	8.14375	132.559
226	CX63	JHONA 349	India	cA (aus)	412.5	21.425	7.03125	118.316	530	21.1125	7.15125	118.58	367.5	21.2312	8.27937	138.058	490	20.9375	8.46063	139.129
227	CX72	BASMATI 385	Pakistan	cB (bas)	483.75	20.325	8.93562	142.641	702.5	20.5875	8.70312	140.724	NA	NA	NA	NA	NA	NA	NA	NA
228	CX73	IR6	Phillipines	xian-1B	710	20.6938	8.2275	133.72	973.75	19.7563	8.86187	137.505	602.5	19.1562	8.16	122.77	817.5	18.8125	8.44187	124.731
229	CX74	JP-5	Pakistan	geng-tmp	455	21.875	9.08875	156.15	718.75	21.2625	8.80687	147.071	NA	NA	NA	NA	NA	NA	NA	NA
230	CX76	BG304	Sri Lanka	xian-1B	466.25	21.4062	9.33125	156.881	743.75	21.15	8.37187	139.067	498.75	21.0562	7.98813	132.104	692.5	21.1625	8.60187	142.972
231	CX77	LEMONT	United States	geng-trp	706.25	18.9812	7.97562	118.899	823.75	19.8562	8.205	127.957	NA	NA	NA	NA	NA	NA	NA	NA
232	CX78	M401	United States	geng-tmp	612.5	23.0063	8.65687	156.422	896.25	21.6938	8.56938	146.007	510	21.425	8.44438	142.095	690	20.8125	10.0369	164.064
233	CX79	CS94	Vietnam	xian-1B	700	21.7125	8.085	137.873	896.25	20.5063	8.1425	131.14	541.25	19.6313	7.92938	122.258	803.75	19.6062	7.65313	117.848
234	CX80	OM1706	Vietnam	xian-1B	563.75	21.5	8.345	140.914	810	20.4312	8.39125	134.652	480	20.0625	9.07	142.916	708.75	19.9937	9.13438	143.438
235	CX82	X21	Vietnam	xian-1B	572.5	18.3438	7.19813	103.704	905	18.9312	7.57125	112.574	483.75	22	8.165	141.081	727.5	20.15	8.01	126.764
236	CX84	X23	Vietnam	xian-adm	NA	NA	NA	NA	NA	NA	NA	NA	553.75	20.875	8.2275	134.891	853.75	20.1562	8.575	135.748
237	CX86	C70	Vietnam	xian-adm	622.5	18.5125	7.64438	111.147	797.5	18.25	8.65563	124.066	572.5	20.6062	8.68313	140.529	766.25	20.5188	8.27	133.274
238	CX87	Q5	Vietnam	xian-adm	728.75	16.8562	8.06625	106.788	930	17.4	7.78875	106.44	453.75	20.25	8.17188	129.968	661.25	19.9688	8.785	137.779
239	CX88	HUANYANGNIAN	China	xian-1A	435	19.5312	7.47687	114.694	746.25	18.5375	7.56813	110.187	386.25	21.025	8.45937	139.69	546.25	20.4375	8.21125	131.803
240	CX89	M202	United States	xian-adm	NA	NA	NA	NA	NA	NA	NA	NA	403.333	21.2812	8.55438	142.98	535	21.4438	8.64687	145.63
241	CX9	FENGAIZHAN	China	xian-1B	556.25	22.6687	8.23563	146.627	786.25	22.9688	8.28875	149.526	510	19.0125	7.40437	110.565	763.75	18.8313	8.39813	124.209
242	CX90	CHHOMROMG	Nepal	xian-1B	545	20.8687	9.23438	151.354	695	21.5688	9.81375	166.245	500	21.0125	9.85625	162.659	653.75	20.75	9.93625	161.931
243	CX92	UPR 191-66	india	xian-1B	548.75	19.275	8.81188	133.399	775	19.0437	8.68812	129.948	561.25	19.3625	8.53875	129.851	770	19.05	8.40813	125.801
244	CX93	TGMS29	india	xian-adm	610	21.4312	8.16437	137.423	825	21.875	8.2475	141.697	528.75	19.8875	9.12375	142.509	717.5	18.7937	8.33625	123.048
245	CX99	DODDI	india	xian-2	492.5	20.7625	7.5625	123.32	746.25	20.2312	7.43562	118.149	NA	NA	NA	NA	NA	NA	NA	NA
246	IRIS 313-10026	KITRANA 1007	Madagascar	xian-2	707.5	20.6438	6.99125	113.353	938.75	20.7375	7.25375	118.143	722.5	21.8938	8.73625	150.223	931.25	21.4937	8.46937	142.973
247	IRIS 313-10040	MILYANG 77	Korea	xian-1B	620	19.6812	8.945	138.268	767.5	20.45	9.215	148.006	586.25	21.0938	8.6325	143.015	675	21.5063	9.19125	155.249
248	IRIS 313-10047	EX MARABA GURUKU	Nigeria	xian-1A	602.5	18.5813	9.04063	131.936	790	18.5625	9.0525	131.976	437.5	19.6438	8.8275	136.192	691.25	19.4563	8.51688	130.146
249	IRIS 313-10050	TSIMATAHOPAOSA	Madagascar	xian-adm	512.5	22.675	8.89375	158.388	636.25	21.4563	8.90687	150.096	494	19.3	8.25437	125.121	753.75	19.8125	8.58125	133.53
250	IRIS 313-10056	HOKURIKU 52	Japan	geng-sbtrp	595	22.1687	10.0394	174.799	493.75	21.8062	10.1988	174.67	538.75	18.4563	9.52	137.997	740	18.65	10.5444	154.451
251	IRIS 313-10061	ESTRELA A	Portugal	geng-adm	566.25	18.8375	9.0375	133.709	692.5	19.775	9.66437	150.1	611.25	19.7812	9.46312	147.021	756.25	19.3125	9.315	141.29
252	IRIS 313-10062	REA	Greece	geng-trp	501.667	21.1	9.07	150.307	611.667	21.5188	9.54187	161.265	486.25	20.1562	8.98563	142.249	536.25	20.9438	9.44875	155.424
253	IRIS 313-10065	JAERAERYUKDO	South Korea	geng-trp	422.5	22.725	8.93125	159.406	618.75	22.2563	8.90625	155.681	541.25	20.55	8.96	144.614	662.5	21.2688	9.8475	164.497
254	IRIS 313-10067	JEONBUKGUNGWEONNA	Korea	geng-trp	433.75	22.1687	8.4975	147.952	535	23.9563	8.6375	162.516	492.5	22.9375	8.25625	148.737	622.5	22.4688	9.49687	167.591
255	IRIS 313-10073	OWARI MOCHI	Japan	geng-trp	447.5	20.58	8.50437	137.46	600	19.6625	8.21312	126.834	541.25	21.0813	8.885	147.111	618.75	21.25	10.0356	167.492
256	IRIS 313-10075	SANGOKU	Japan	geng-trp	482.5	21.3438	8.7325	146.386	617.5	21.1625	9.21125	153.1	511.25	19.7312	8.66062	134.213	626.25	20.0375	9.3075	146.476
257	IRIS 313-10077	TAMASHIRO HIKARI	Japan	xian-adm	625	20.8625	8.82062	144.529	810	19.8687	8.96312	139.868	513.333	21.7188	9.055	154.459	631.667	20.45	9.94438	159.721
258	IRIS 313-10084	SENIA	Spain	geng-tmp	443.75	21.75	9.02937	154.243	583.75	22.1938	10.5587	184.049	445	21.7563	9.80125	167.477	593.75	21.9812	10.2731	177.356
259	IRIS 313-10089	KALIN	Bulgaria	geng-tmp	406.25	22.825	9.78688	175.447	496.25	22.8	9.79312	175.366	530	21.3	9.85187	164.812	557.5	22.7125	9.94187	177.347
260	IRIS 313-10102	KELIRENY	Madagascar	xian-2	518.75	20.5625	7.6325	123.263	860	20.8813	7.67812	125.922	NA	NA	NA	NA	NA	NA	NA	NA
261	IRIS 313-10103	DALSUNG 41	Korea	xian-adm	415	20.2625	8.3	132.087	522.5	19.5375	8.13813	124.877	362.5	20.075	9.15062	144.277	562.5	20.15	8.72813	138.129
262	IRIS 313-10111	MOLO	Italy	geng-adm	550	20.7563	9.52313	155.245	716.25	21.8125	9.52688	163.21	571.25	20.125	9.89563	156.412	688.75	20.6062	9.83938	159.242
263	IRIS 313-10167	IR 13429-109-2-2-1	Philippines	xian-adm	470	22.0875	9.12	158.209	647.5	22.55	9.39	166.304	547.5	19.1375	8.98125	134.993	753.75	19.9563	9.05687	141.954
264	IRIS 313-10170	MIN ZAO 6	China	xian-1A	547.5	19.5	9.39125	143.829	756.25	19.8687	8.89312	138.776	488.75	19.6625	9.065	139.99	662.5	20.8062	9.0375	147.684
265	IRIS 313-10211	BAI HE	China	xian-1A	386.25	20.5625	8.66313	139.907	601.25	19.4563	8.815	134.701	381.25	21.1938	8.84938	147.303	606.25	20.0813	8.27	130.433
266	IRIS 313-10257	ALTAMIRA 9	Nicaragua	xian-adm	560	21.5813	7.62937	129.317	978.75	20.4937	8.2	131.985	NA	NA	NA	NA	NA	NA	NA	NA
267	IRIS 313-10258	BULI INIA	Chile	geng-tmp	521.25	21.15	10.3725	172.299	635	21.5813	10.365	175.685	540	20.45	9.6225	154.551	610	21.3687	10.4481	175.351
268	IRIS 313-10268	FONAIAP 2	Venezuela	xian-adm	691.25	20.4438	7.23187	116.118	830	20.25	7.47813	118.934	NA	NA	NA	NA	NA	NA	NA	NA
269	IRIS 313-10274	ICTA CRISPO 38	Guatemala	xian-1B	558.333	20.8125	8.8125	144.05	781.25	20.1938	8.7425	138.657	488.75	21.0813	8.375	138.666	636.25	21.5625	8.53187	144.489
270	IRIS 313-10293	ECIA 24-107-1	Cuba	xian-1B	588.75	20.5063	8.81438	141.961	748.75	20.5188	8.65188	139.428	618.75	21.2	8.61562	143.454	830	20.7188	9.16437	149.127
271	IRIS 313-10295	PDR 34-2-1-2	Pakistan	admixture	616.25	19.6375	7.97562	123.01	906.25	19.2812	7.95688	120.495	537.5	20.4062	8.25938	132.373	741.25	20.1438	8.39375	132.796
272	IRIS 313-10298	3210	Sri Lanka	xian-1B	638.75	21	8.1	133.596	926.25	21.7937	8.75375	149.836	533.75	20.5875	8.8425	142.978	730	21.35	8.47625	142.132
273	IRIS 313-10327	CAROLINO BLANCO	Peru	geng-trp	722.5	19.875	7.91375	123.532	863.75	20.0625	7.98125	125.761	695	20.8	8.8	143.759	735	21.4312	9.0175	151.783
274	IRIS 313-10333	B 6136-3-TB-0-1-5	Indonesia	xian-1B	470	20.85	9.855	161.381	773.75	21.1438	9.81938	163.063	407.5	19.2312	9.24687	139.667	728.75	19.7063	9.35437	144.78
275	IRIS 313-10353	HP 3319-2WX-6-4-1-B	South Korea	xian-adm	550	20.7688	8.83625	144.135	775	21.7188	8.52562	145.429	560	20.5938	8.55125	138.31	735	21.4375	8.8525	149.049
276	IRIS 313-10373	IR 68333-R-R-B-19	Philippines	geng-tmp	528.75	19.9187	10.7875	168.761	642.5	20.3875	10.6325	170.251	513.75	19.7937	10.1281	157.452	638.75	19.5063	11.9812	183.555
277	IRIS 313-10379	IR 73688-57-2	Philippines	geng-tmp	507.5	21.1438	9.38188	155.798	637.5	21.0063	10.0681	166.107	550	18.6938	10.1237	148.637	678.75	19.4563	10.5775	161.634
278	IRIS 313-10380	IR 73690-7-2-1-1-3-2-2-1	Philippines	cA (aus)	520	21.425	9.91812	166.894	596.25	21.875	10.4569	179.655	518.75	19.55	10.0612	154.486	672.5	19.7375	10.5919	164.193
279	IRIS 313-10392	IR 77390-1-6-4-19-1-B	Philippines	xian-1B	650	19.1	8.18833	122.834	960	18.4167	7.76667	112.34	NA	NA	NA	NA	NA	NA	NA	NA
280	IRIS 313-10398	IRGA 318-11-9-2A	Colombia	xian-1B	540	19.5688	9.82188	150.955	733.75	19.25	9.38188	141.844	561.25	19.9625	8.96312	140.528	695	20.7437	10.5275	171.515
281	IRIS 313-10401	IRGA 370-42-1-1F-C-1	Colombia	xian-1B	541.25	19.65	8.57437	132.329	678.75	20.4688	9.50563	152.814	555	20.25	9.8	155.862	740	20.7125	9.24563	150.404
282	IRIS 313-10403	IRGA 659-1-2-2-2	Colombia	xian-adm	496.667	20.3813	8.90437	142.536	711.667	19.575	9.35562	143.835	493.75	19.2188	9.1225	137.698	763.75	20.125	9.06	143.204
283	IRIS 313-10404	K 479-2-3	India	xian-adm	467.5	19.5625	8.62625	132.537	618.75	18.9125	8.40625	124.865	447.5	20.9062	8.31312	136.499	571.25	20.0312	9.01	141.75
284	IRIS 313-10423	YN 1353-3	Myanmar	xian-adm	592.5	19.9563	9.32875	146.215	717.5	19.65	8.8925	137.239	481.25	19.825	8.89188	138.451	615	19.0625	8.24188	123.394
285	IRIS 313-10437	NORIN 21	Japan	geng-tmp	418.75	20.4125	8.7125	139.678	590	21.0688	9.56938	158.348	402.5	21.1	9.04688	149.924	568.75	20.9062	9.565	157.055
286	IRIS 313-10507	HSIANG TSENF TAO	Chinese Taipei (Taiwan)	geng-trp	418.75	23.3188	8.555	156.681	547.5	23.2812	8.49687	155.366	493.75	22.9312	8.1775	147.278	586.25	24.0875	8.61	162.886
287	IRIS 313-10544	DONGREM	India	xian-2	475	19.6187	8.50062	130.982	574.286	19.4	8.38375	127.741	452.5	19.9312	9.39375	147.049	647.5	20.1	8.85187	139.74
288	IRIS 313-10564	250 KUNGANI 1	Japan	geng-tmp	498.75	22.85	9.29813	166.867	681.25	22.4375	9.31813	164.207	425	21.4062	8.85063	148.801	610	21.7	9.62312	164.008
289	IRIS 313-10628	O. SATIVA	Spain	xian-2	486.25	21	9.05625	149.368	637.5	21.575	9.67625	163.964	456.25	22.5	9.37063	165.593	621.25	22.375	9.86187	173.306
290	IRIS 313-10662	KAHATAWEE	Sri Lanka	xian-2	410	21.1313	8.47687	140.686	617.5	20.4875	8.15687	131.251	416.25	21.9937	8.65813	149.559	613.75	21.8438	8.53813	146.48
291	IRIS 313-10708	B 6311 A 5553-16-2	United States	geng-trp	476.25	21.4438	9.51125	160.187	637.5	21.7063	9.48938	161.775	420	20.7312	9.5425	155.374	515	20.7812	9.725	158.727
292	IRIS 313-10835	PERUNEL 0-69-18	India	xian-2	470	19.3375	7.86437	119.441	631.25	19.5625	8.00062	122.924	452.5	18.9062	8.39062	124.592	643.75	19.7812	8.4825	131.785
293	IRIS 313-10836	VELLA PERUVAZHA 0-68-12	India	xian-2	421.25	19.8813	8.48687	132.52	635	19.1313	8.25375	124.018	400	21.075	9.18062	151.96	626.25	21.2875	8.63625	144.391
294	IRIS 313-10865	ARC 11424	India	geng-sbtrp	498.75	20.3	9.4525	150.707	753.75	21.0562	9.08563	150.254	486.25	20.9563	9.37	154.221	616.25	21.225	9.80438	163.44
295	IRIS 313-10866	ARC 11478	India	geng-sbtrp	571.25	20.9688	9.66875	159.233	706.25	20.7125	9.11375	148.258	441.25	21.9125	9.06375	155.987	515	22.4875	9.59437	169.452
296	IRIS 313-10867	ARC 11538	India	geng-sbtrp	467.5	21.5688	8.6825	147.082	582.5	20.6875	8.93562	145.185	461.25	21.275	9.00625	150.489	587.5	20.5813	9.19	148.552
297	IRIS 313-10871	ARC 11777	India	cA (aus)	570	19.9812	7.08125	111.128	762.5	19.6625	7.50875	115.957	697.5	19.6375	7.74937	119.521	890	19.8125	7.79437	121.286
298	IRIS 313-10873	ARC 11822	India	cA (aus)	606.25	19.8313	8.29688	129.227	822.5	20.05	8.66625	136.469	NA	NA	NA	NA	NA	NA	NA	NA
299	IRIS 313-10877	ARC 12079	India	cA (aus)	507.5	22.7437	7.63	136.294	718.75	22.1687	8.35812	145.526	565	22.6375	9.31938	165.693	802.5	21.875	8.64062	148.451
300	IRIS 313-10878	ARC 12101	India	cA (aus)	525	21.7063	7.95188	135.564	717.5	19.3062	7.62937	115.685	572.5	21.0875	8.17688	135.426	843.75	21.2812	8.27625	138.331
301	IRIS 313-10879	ARC 12124	India	admixture	515	20.3562	8.1	129.501	652.5	20.1687	7.38687	117.012	440	21.7875	7.88625	134.948	641.25	20.9312	7.63375	125.494
302	IRIS 313-10932	CHINA 1039 MUTANT (DWARF)	China	xian-1A	581.25	20.1125	8.56563	135.305	747.5	20.4375	8.91625	143.12	566.25	20.25	8.25625	131.31	672.5	20.925	8.93875	146.903
303	IRIS 313-10966	HURANG ARISO LUTA	Brazil	xian-adm	357.5	21.5938	9.43313	159.983	540	20.6313	8.61125	139.535	360	21.9438	9.37	161.488	546.25	21.4563	9.20625	155.141
304	IRIS 313-10967	IAS 22-8 PALMAR	Brazil	geng-tmp	400	22.1875	7.99812	139.376	550	22.1938	8.46	147.466	395	21.8188	8.10875	138.955	545	22.2	8.23938	143.66
305	IRIS 313-10968	IH PEN SHIM MING	Brazil	xian-1A	451.25	21.2437	8.94937	149.319	573.75	20.1187	8.15563	128.869	403.75	22.2937	8.35187	146.237	546.25	21.2437	8.20375	136.878
306	IRIS 313-11011	SUNAR	Indonesia	xian-adm	510	20.4	8.72625	139.813	782.5	19.375	8.35375	127.12	588.75	20.6625	8.7875	142.606	835	21.2875	9.22875	154.297
307	IRIS 313-11066	GASMAL 339	Bangladesh	admixture	528.75	22.2937	8.93625	156.469	618.75	21.8625	8.43	144.75	428.75	22.1062	7.96	138.203	530	22.9625	8.59313	154.974
308	IRIS 313-11068	PANKAIT 31	Bangladesh	cB (bas)	431.25	21.9312	8.79312	151.459	508.75	21.7437	8.20875	140.185	472.5	22.1562	8.65813	150.664	587.5	21.6625	8.65563	147.264
309	IRIS 313-11069	TUPA 15-3	Bangladesh	cB (bas)	470	23.4937	8.86625	163.6	588.75	22.325	8.38312	146.99	481.25	24.3687	7.96125	152.372	496.25	24.85	8.44688	164.859
310	IRIS 313-11070	TUPA	Bangladesh	admixture	426.25	22.1062	8.75625	152.028	512.5	22.2063	8.17688	142.611	401.25	22.9625	8.16062	147.174	526.25	23.3313	8.51812	156.089
311	IRIS 313-11152	AC 74	India	xian-1A	551.25	19.9812	7.76687	121.887	763.75	19.5188	7.6875	117.849	566.25	19.5875	7.97813	122.735	790	19.575	8.57875	131.891
312	IRIS 313-11153	CT 45	India	geng-tmp	467.5	20.5813	8.90437	143.935	645	20.6625	9.525	154.574	490	21.2063	9.25062	154.072	577.5	21.25	9.46937	158.041
313	IRIS 313-11157	T KAUG PAO	Chinese Taipei (Taiwan)	xian-1A	445	20.5125	8.67188	139.708	637.5	19.9375	8.49625	133.042	391.25	20.0688	9.08563	143.207	553.75	20.925	8.83812	145.25
314	IRIS 313-11158	NAN ERH AI 5	China	xian-1A	586.25	20.1313	8.94812	141.479	747.5	19.8313	8.39188	130.707	573.75	21.45	8.10688	136.575	770	21.725	8.37937	142.975
315	IRIS 313-11176	SXC 216	India	xian-adm	357.5	24.1313	8.5725	162.472	498.75	24.175	8.43125	160.084	336.25	24.1875	9.21687	175.091	450	24.6938	9.77375	189.556
316	IRIS 313-11197	K 17-9-1-1	India	xian-adm	466.25	20.525	8.61187	138.826	626.25	19.3938	8.26688	125.92	468.75	19.9062	7.92	123.824	673.75	19.5125	8.12125	124.459
317	IRIS 313-11422	13946 (GUANG QIU 15)	China	xian-1A	650	20.6875	8.25437	134.116	965	20.2063	7.90062	125.383	641.25	19.8875	8.66125	135.285	836.25	20.25	8.29	131.847
318	IRIS 313-11433	MR 136-1	India	xian-1A	570	20.0125	7.79563	122.53	736.25	19.575	7.54688	116.027	520	20.4688	7.70188	123.816	703.75	19.2312	8.205	123.93
319	IRIS 313-11479	VANKALI	India	geng-trp	503.75	23.025	8.58375	155.227	686.25	21.7063	8.73625	148.936	452.5	21.7437	9.16875	156.579	643.75	21.1062	8.85063	146.715
320	IRIS 313-11493	AR 133	India	xian-adm	497.5	22.3562	9.45187	165.961	712.5	21.9812	9.16687	158.257	638.75	20.5813	8.42313	136.155	817.143	20.9312	8.17688	134.423
321	IRIS 313-11510	A 69-1	Sri Lanka	xian-adm	653.75	18.8313	7.98875	118.154	963.75	18.5875	8.59875	125.53	NA	NA	NA	NA	NA	NA	NA	NA
322	IRIS 313-11523	ADIALLO	Senegal	xian-adm	548.75	21.7875	8.19	140.146	782.5	20.925	8.11875	133.427	NA	NA	NA	NA	NA	NA	NA	NA
323	IRIS 313-11527	GOLO	Ivory Coast	geng-trp	552.5	20.2125	8.40188	133.379	591.25	20.7625	8.43	137.467	481.25	19.825	7.93375	123.533	575	20.3562	8.72813	139.543
324	IRIS 313-11536	WIR 2091	Georgia	geng-tmp	367.5	23.65	9.08	168.658	515	22.8125	9.82437	176.022	443.75	23.65	9.62438	178.77	577.5	23.6687	10.0113	186.103
325	IRIS 313-11568	SATHIYA	Nepal	xian-1A	405	21.4688	9.24875	155.948	573.75	21.625	8.90437	151.234	446.25	21.9187	8.90625	153.321	605	21.5125	8.75062	147.849
326	IRIS 313-11580	TAI ZHOU XIAN	China	xian-adm	453.75	21.4312	9.52	160.241	668.75	20.6187	9.48	153.518	400	22.25	8.92938	156.042	658.75	22.3562	8.8325	155.086
327	IRIS 313-11585	ACC 1286	China	xian-1A	520	20.725	6.63812	108.051	778.75	19.0875	6.98375	104.695	567.5	21.0375	8.23813	136.117	741.25	22.2625	8.11438	141.879
328	IRIS 313-11598	GODADANI	India	admixture	415	23.5063	8.31062	153.429	528.75	22.8625	8.33563	149.676	436.25	22.2563	8.31188	145.292	536.25	22.425	8.32	146.536
329	IRIS 313-11624	ANADI WHITE	Nepal	xian-1A	385	22.2437	8.46687	147.918	492.5	20.9937	8.36875	137.988	378.75	19.8438	8.68688	135.387	532.5	20.7188	9.62187	156.572
330	IRIS 313-11698	TAIPEI 167	Chinese Taipei (Taiwan)	cB (bas)	NA	20.9187	9.21625	151.419	NA	21.2375	9.80125	163.484	NA	20.5813	9.3625	151.34	NA	20.8562	9.72125	159.239
331	IRIS 313-11712	GORA DHAN 2	India	cA (aus)	381.25	23.7125	7.58188	141.203	506.25	24.3188	8.40875	160.606	420	20.6313	7.5025	121.569	616.25	21.8125	8.32563	142.63
332	IRIS 313-11727	HONG YANG ZAO 3	China	xian-1A	495	21.625	8.19937	139.26	585	21.475	8.58062	144.724	470	22.6125	8.64687	153.567	527.5	23.2	8.8525	161.304
333	IRIS 313-11731	QING TAI AI	China	xian-adm	498.75	21.925	9.2175	158.724	738.333	20.8188	8.2725	135.264	571.25	19.6625	8.54375	131.94	797.5	19.9937	8.79688	138.138
334	IRIS 313-11744	AI JIAO AO FAN ZI	China	xian-adm	471.25	19.7375	6.70312	103.91	725	18.85	7.0325	104.114	NA	NA	NA	NA	NA	NA	NA	NA
335	IRIS 313-11752	M 6034-1	China	xian-1A	656.25	20.8188	8.02375	131.196	776.25	20.6867	7.95875	129.308	630	21.35	7.48813	125.563	790	21.7688	7.76938	132.834
336	IRIS 313-11763	PJ 110	Cameroon	xian-adm	548.75	19.525	8.74687	134.132	766.25	18.9563	8.84375	131.668	606.25	20.5875	7.85313	126.98	750	21.8	8.1125	138.9
337	IRIS 313-11772	ROJON'NY NTAOLO	Madagascar	xian-2	592.5	NA	NA	NA	771.25	NA	NA	NA	508.75	NA	NA	NA	650	NA	NA	NA
338	IRIS 313-11791	VARY LAHY	Madagascar	xian-2	413.75	22.2312	9.025	157.58	521.25	21.8375	9.2875	159.291	371.25	20.9187	8.31625	136.632	535	21.3438	7.90562	132.525
339	IRIS 313-11798	E ZI 100	China	xian-1B	537.5	20.3625	9.54125	152.59	705	21.2437	8.96375	149.558	522.5	20.0063	8.4875	133.363	735	19.1875	8.885	133.895
340	IRIS 313-11806	78 XUAN WU	China	xian-1A	633.75	21.5562	7.54938	127.813	908.75	20.8875	8.07062	132.399	602.5	20.55	7.96188	128.504	798.75	20.325	8.4475	134.849
341	IRIS 313-11809	MHARAKA	Kenya	cA (aus)	437.5	21.2688	8.44438	141.059	538.75	21.8313	8.55625	146.707	400	21.8188	8.75875	150.093	518.75	22.7563	8.96438	160.218
342	IRIS 313-11861	HEI YAN ZHAN	China	xian-1A	392.5	20.5	8.87438	142.883	566.667	19.7625	9.35437	145.193	372.5	20.4875	8.94438	143.923	608.75	19.2188	8.87063	133.897
343	IRIS 313-11862	HENG YE ZAO	China	xian-1A	378.75	20.4062	8.89937	142.631	521.25	19.3313	8.82062	133.921	415	19.2125	9.07062	136.871	598.75	19.7563	8.96312	139.077
344	IRIS 313-11867	KE SHU BAI	China	xian-1A	422.5	18.1187	8.63937	122.942	660	19.0375	8.37937	125.289	396.25	20.1125	8.80625	139.106	581.25	19.2	8.6575	130.552
345	IRIS 313-11872	TIE ZHONG	China	xian-1A	493.75	20.7063	9.49437	154.404	568.75	20.75	8.05813	131.323	452.5	23.3375	8.89438	163.027	601.25	23.5813	8.51688	157.738
346	IRIS 313-11915	IB 95	Ghana	geng-trp	528.75	21.3438	8.27313	138.685	706.25	21.175	8.8375	146.975	517.5	20.75	8.48687	138.311	631.25	20.975	8.8825	146.328
347	IRIS 313-11951	MIAO ZHAN	China	xian-1A	383.75	21.7312	8.59375	146.675	560	21.55	8.38125	141.855	350	21.2312	8.37813	139.705	482.5	20.3	8.56375	136.537
348	IRIS 313-11980	HSINCHU AI CHIO CHIENG	Chinese Taipei (Taiwan)	xian-1A	531.25	19.7375	8.74563	135.573	716.25	18.975	8.81625	131.388	447.5	19.1187	8.45937	127.025	620	19.8313	9.10375	141.795
349	IRIS 313-12012	ZAO LENG SHUI ZHAN	China	xian-1A	407.5	24.1313	9.06	171.711	537.5	21.275	8.81687	147.324	366.25	21.6812	9.14563	155.735	542.5	21.5437	8.415	142.385
350	IRIS 313-12014	ADANKARU	Nigeria	xian-2	620	18.8	6.66937	98.4766	823.75	17.9062	6.62688	93.1973	NA	NA	NA	NA	NA	NA	NA	NA
351	IRIS 313-12053	FACAGRO 406	Burundi	xian-adm	571.25	19.5688	9.13125	140.341	796.25	19.3125	8.71687	132.218	558.75	18.8562	8.33062	123.374	800	19.75	8.68875	134.777
352	IRIS 313-12067	531	Philippines	xian-adm	567.5	21.5813	7.62937	129.317	973.75	20.4937	8.2	131.985	677.5	19.7812	8.35	129.727	1008.75	19.6812	8.05312	124.482
353	IRIS 313-12070	BABELIONG	Malaysia	geng-trp	573.75	21.3813	9.02688	151.586	668.75	NA	NA	NA	485	20.8875	8.88375	145.738	538.75	22.125	9.95875	173.053
354	IRIS 313-12135	PERUBAK LUEY	Malaysia	xian-1B	435	21.3625	9.37375	157.273	636.25	20.5625	8.82312	142.491	465	20.9812	8.24437	135.856	642.5	20.1938	8.48938	134.643
355	IRIS 313-12237	WUGU	China	xian-1A	446.25	21.2188	8.21375	136.884	618.75	21.9625	8.96125	154.575	440	20.6375	8.685	140.772	608.75	21.0125	8.62813	142.391
356	IRIS 313-12273	AIJIAONANTE	China	xian-1A	568.75	20.775	8.50313	138.742	743.75	21.0125	9.16437	151.241	578.75	19.6562	8.13562	125.598	728.75	20.0312	8.40687	132.261
357	IRIS 313-12329	CHAO DO	Laos	xian-adm	456.25	20.2	9.26313	146.96	511.667	19.85	8.97875	139.98	472.5	19.425	9.0625	138.261	588.75	19.3313	9.18437	139.444
358	IRIS 313-15907	INIA TACUARI	Uruguay	geng-trp	551.25	20.4875	10.3225	166.098	688.75	20.925	10.2756	168.874	507.5	21.2563	10.1425	169.325	622.5	21.2563	10.295	171.871
359	IRIS 313-7654	BOUAKE 189	Ivory Coast	xian-1B	496.25	18.35	7.6025	109.568	892.5	18.2688	7.68125	110.212	475	19.6	8.23	126.691	733.75	18.825	8.56312	126.607
360	IRIS 313-7690	IR 2344-P1 PB-9-3-2B	Philippines	xian-adm	417.5	19.7125	9.43875	146.132	658.75	20.3375	9.435	150.706	427.5	19.85	9.33125	145.476	613.333	20.1562	9.2875	147.027
361	IRIS 313-7720	LAITRA	Madagascar	xian-2	530	21.15	8.95937	148.826	657.5	22.025	8.85	153.091	490	20.9125	8.61625	141.519	618.75	20.9688	8.95688	147.509
362	IRIS 313-7722	LATSIBOZAKA 112-1	Madagascar	admixture	522.5	21.3062	7.4425	124.542	667.5	19.875	7.77062	121.298	620	22.0875	8.26812	143.431	695	21.2563	9.27313	154.811
363	IRIS 313-7728	MAMORIAKA 114	Madagascar	xian-2	460	21.5875	8.61875	146.129	595	21.65	8.93875	151.993	425	21.6125	8.42313	142.978	548.75	22.0312	8.89188	153.859
364	IRIS 313-7770	SAMBALA MALO	Mali	xian-1B	620	20.5813	8.40625	135.883	746.25	20.8313	9.2575	151.46	616.25	20.7063	8.32563	135.397	798.75	21.6875	9.09437	154.907
365	IRIS 313-7807	WAS 170-B-B-1-1	Senegal	xian-1B	508.75	19.6187	8.74812	134.796	637.5	21.5312	8.66188	146.478	472.5	21.2375	9.33188	155.655	595	21.4812	8.84563	149.237
366	IRIS 313-7808	WAS 173-B-B-6-2-2	Senegal	xian-1B	526.667	19.9688	8.84062	138.651	651.667	19.7937	9.53063	148.163	506.25	19.8562	9.77313	152.412	618.75	19.7625	9.54438	148.142
367	IRIS 313-7816	WAS 199-B-1-2-1	Senegal	xian-1B	520	19.9312	8.50563	133.147	693.75	20.1562	8.78125	139.013	552.5	20.0625	8.51187	134.122	741.25	20.6062	8.97687	145.283
368	IRIS 313-7838	62667	Senegal	geng-trp	512.5	18.9563	8.57938	127.731	632.5	18.6812	8.30063	121.789	591.25	19.25	7.96563	120.432	665	18.9937	8.82188	131.602
369	IRIS 313-7856	CHA LOY OE	Thailand	geng-sbtrp	446.25	22.1125	9.2225	160.168	557.5	23.3	9.64563	176.513	418.75	20.2312	9.17875	145.847	583.75	21.5688	8.83062	149.591
370	IRIS 313-7866	CNA 7\BO\1\1>33-13-6-1	Colombia	geng-trp	646.25	20.75	8.69375	141.682	728.75	21.1062	9.245	153.253	592.5	19.65	8.905	137.432	687.5	20.275	9.78063	155.746
371	IRIS 313-7922	IRAT 234	Unknown	geng-trp	510	21.8188	8.2225	140.904	622.5	22.3625	9.25125	162.484	541.25	20.1875	8.70312	137.99	648.75	20.1375	9.32125	147.424
372	IRIS 313-8033	LOMELLINO	Italy	geng-tmp	426.25	23.1125	10.5144	190.862	571.25	22.6875	9.83625	175.269	476.25	22.5875	9.5	168.532	586.25	22.0625	10.0906	174.849
373	IRIS 313-8039	LOTO	Italy	geng-tmp	498.75	21.3938	10.1125	169.916	611.25	20.9812	10.055	165.693	577.5	19.5125	10.1219	155.119	637.5	21.8875	10.5419	181.219
374	IRIS 313-8048	RONCOLO	Italy	geng-adm	573.75	21.8313	10.5363	180.657	463.75	21.5688	10.1794	172.439	528.75	20.7125	9.64312	156.87	573.75	21.4	10.14	170.428
375	IRIS 313-8063	104 UPLA	Argentina	geng-trp	610	19.6375	8.84313	136.39	773.75	20.1687	9.43	149.376	585	20.8062	9.46	154.588	660	20.975	10.0081	164.871
376	IRIS 313-8064	32 UPLA	Argentina	geng-trp	548.75	20.125	9.55063	150.958	760	20.425	9.79813	157.179	483.75	19.6875	9.90125	153.098	730	20.6313	9.90062	160.427
377	IRIS 313-8065	SAMBA	Italy	geng-trp	493.75	21.3375	8.49188	142.311	701.25	21.3062	9.25875	154.935	607.5	19.6625	9.14875	141.283	706.25	20.0813	9.68187	152.7
378	IRIS 313-8067	MEDUSA	Italy	xian-1B	492.5	20.0063	8.38063	131.684	676.25	19.675	8.78688	135.781	512.5	20.1438	8.21937	130.038	743.75	20.1375	8.42938	133.319
379	IRIS 313-8068	ORIONE	Italy	xian-adm	473.333	20.525	9.1475	147.46	741.667	20.8875	9.14813	150.075	470	20.6625	9.23062	149.797	720	20	9.19	144.356
380	IRIS 313-8069	ARIANA	Romania	xian-adm	527.5	19.2375	8.27688	125.056	770	19.7563	8.72687	135.411	516.25	19.2125	9.10688	137.418	801.25	20.0562	9.3225	146.849
381	IRIS 313-8073	DAWN CI 9534	United States	cA (aus)	400	21.1062	8.2825	137.297	512.5	21.6	8.62562	146.33	475	20.4937	8.27125	133.132	612.5	20.6812	9.01062	146.36
382	IRIS 313-8074	GOOLARAH	Australia	geng-trp	522.5	19.2125	9.27063	139.889	641.25	19.8438	10.1731	158.551	496.25	18.9688	8.86625	132.09	628.75	19.6	9.7825	150.59
383	IRIS 313-8076	PELDE	Australia	geng-trp	540	20.0188	8.99062	141.357	796.667	20.0938	9.21375	145.408	588.75	20.3313	9.25062	147.715	643.75	20.175	9.55063	151.334
384	IRIS 313-8085	CLOT	Spain	geng-tmp	446.25	22.825	9.53313	170.898	673.75	23.0625	10.13	183.487	498.75	22.0312	10.3244	178.646	596.25	22.8687	10.4738	188.12
385	IRIS 313-8105	THAIPERLA	United States	geng-tmp	530	22.3313	10.1487	177.998	695	21.525	9.8375	166.31	627.5	21.8125	9.51938	163.081	685	22.8062	10.8194	193.797
386	IRIS 313-8113	ESCARLATE	Portugal	geng-tmp	NA	24.2188	9.64125	183.39	NA	23.7	9.41875	175.32	502.5	NA	NA	NA	630	NA	NA	NA
387	IRIS 313-8115	FAMILIA 181	Portugal	geng-adm	575	21.6687	9.43437	160.56	695	22.1938	10.5631	184.125	613.75	20.2	9.77937	155.15	716.25	20.4062	10.1481	162.644
388	IRIS 313-8126	PLOVDIV 24	Bulgaria	geng-tmp	441.667	21.3438	8.63625	144.772	571.667	22.45	8.91437	157.18	522.5	21.3438	9.51938	159.577	668.75	21.6375	9.72125	165.203
389	IRIS 313-8127	POLIZESTI 28	Bulgaria	geng-tmp	411.25	23.0562	9.82062	177.835	575	22.5063	9.055	160.06	467.5	22.7188	9.705	173.169	527.5	23.0375	9.7775	176.91
390	IRIS 313-8128	PRECOZ 2 F A	Argentina	geng-tmp	406.25	24.4812	8.94625	172.014	546.25	23.2688	9.39438	171.684	508.75	21.775	9.17375	156.89	601.25	21.9438	9.75	168.037
391	IRIS 313-8143	SLAVA	Bulgaria	geng-adm	507.5	21.6125	10.2431	173.871	655	21.0375	10.4894	173.314	605	18.3375	10.5162	151.458	721.25	18.8875	10.9869	162.982
392	IRIS 313-8147	T 757	India	geng-tmp	588.75	20.525	10.0094	161.354	728.333	21.1	10.4887	173.819	566.25	19.6062	10.8906	167.702	718.75	20.9375	10.7525	176.817
393	IRIS 313-8148	TIMICH 108	Romania	geng-tmp	361.667	23.4688	9.93062	183.044	603.333	22.2937	10.0175	175.401	366.25	22.7812	9.53313	170.57	547.5	24.0688	10.3406	195.475
394	IRIS 313-8155	KULON	Russian Federation	geng-adm	580	23.7875	10.71	200.091	448.75	22.5063	10.7406	189.855	538.75	20.775	9.87312	161.096	670	21.575	10.6675	180.76
395	IRIS 313-8158	CT 23	Colombia	geng-adm	478.75	21.1687	9.10313	151.348	588.75	21.2	9.61187	160.042	495	19.2063	9.92688	149.742	607.5	20.0938	10.2963	162.491
396	IRIS 313-8160	CT 58	Colombia	geng-tmp	437.5	21.825	9.94375	170.449	578.75	21.7063	10.8413	184.822	431.25	22.0312	10.0094	173.195	556.25	21.8125	10.9806	188.115
397	IRIS 313-8162	RPC 12	China	geng-tmp	372.5	22.4563	9.94562	175.412	522.5	21.85	9.31312	159.822	472.5	21.8875	9.33	160.386	568.75	22.1	10.1862	176.806
398	IRIS 313-8164	YRM 6-2	Australia	geng-tmp	616.25	20.5813	8.96937	144.985	703.75	21.4438	9.995	168.335	663.75	19.5813	9.09437	139.863	828.75	21.55	10.0206	169.602
399	IRIS 313-8165	CIGALON	France	geng-tmp	382.5	24.775	8.8925	173.032	521.25	24.8625	9.04375	176.597	568.75	21.4937	10.2637	173.264	627.5	22.8375	10.6837	191.629
400	IRIS 313-8166	CALENDAL	France	geng-adm	385	21.2312	9.38687	156.526	516.25	21.4688	9.9	166.929	532.5	20.6562	9.39438	152.409	618.75	21.675	10.4244	177.459
401	IRIS 313-8167	DELTA	France	geng-adm	500	22.1313	9.94	172.776	611.25	21.1313	9.71813	161.286	503.75	20.9875	9.66812	159.365	642.5	21.1187	10.2756	170.438
402	IRIS 313-8170	MEJANES 2	France	geng-adm	541.25	20.6938	9.28562	150.918	616.25	21.7	9.84375	167.768	591.25	19.2125	9.48188	143.076	683.75	19.3375	10.1931	154.809
403	IRIS 313-8172	FIDJI	Philippines	admixture	502.5	19.825	8.47875	132.019	617.5	19.7625	9.20813	142.923	448.75	21.9125	9.08188	156.299	571.25	21.1438	9.28375	154.168
404	IRIS 313-8184	FRAGANCE	Italy	admixture	442.5	20.925	8.9625	147.294	550	22.2063	9.20063	160.466	403.75	22.3625	9.28187	163.022	536.25	23.4875	9.56125	176.377
405	IRIS 313-8185	GLADIO	Italy	geng-trp	513.75	19.025	8.96625	133.976	640	20.5813	8.97875	145.137	475	20.2688	9.7025	154.454	520	20.3313	10.0594	160.629
406	IRIS 313-8208	LUSITO IRRADIADO 859-85-2	Portugal	geng-tmp	448.75	21.6	9.72188	164.928	536.25	22.475	10.1438	179.056	570	20.7937	9.58062	156.465	633.75	21.1562	10.055	167.075
407	IRIS 313-8209	ALEXANDROS	Greece	geng-trp	585	18.7563	8.58375	126.448	681.25	19.7875	8.80562	136.849	493.75	17.6438	8.71687	120.793	550	19.2563	9.00062	136.124
408	IRIS 313-8212	GIZA 178	Egypt	xian-adm	565	20.5063	9.34062	150.436	782.5	20.6812	9.46312	153.71	487.5	21.1625	8.70125	144.623	698.75	21.9062	9.85125	169.492
409	IRIS 313-8213	GRAAL	France	geng-trp	490	20.5188	10.2181	164.669	593.75	21.3938	9.92375	166.745	493.75	19.925	9.50812	148.793	618.75	21.4312	9.81813	165.259
410	IRIS 313-8215	MERLE	France	xian-adm	458.75	20.5437	8.6825	140.092	631.25	21.825	8.93125	153.093	500	21.8375	8.68875	149.022	642.5	22.375	9.0225	158.555
411	IRIS 313-8216	ROXANI	Greece	geng-tmp	540	20.6812	9.55625	155.222	632.5	21.2875	10.0631	168.247	621.25	20.6062	9.48813	153.557	646.25	21.6	9.98312	169.36
412	IRIS 313-8256	GERDEH	Iran	geng-adm	550	24.7625	9.13125	177.588	447.5	24.8438	9.87312	192.647	473.75	23.2312	9.13813	166.732	561.25	24.7937	9.69438	188.778
413	IRIS 313-8265	CO 39	India	xian-adm	413.75	21.525	7.98062	134.918	547.5	20.6438	7.9125	128.29	451.25	21.025	9.33125	154.087	621.25	21.275	8.84563	147.805
414	IRIS 313-8399	24869	France	geng-tmp	452.5	22.4438	9.48375	167.173	585	21.85	9.84187	168.896	486.25	20.5813	10.3481	167.272	615	20.6375	10.36	167.922
415	IRIS 313-8435	UPRH 233	India	xian-1A	542.5	21.1313	8.5125	141.277	651.25	20.6062	8.6725	140.357	522.5	20.55	8.83812	142.647	693.75	21.625	8.77437	149.026
416	IRIS 313-8530	DHANE BURWA	India	xian-2	586.25	22.5063	7.72625	136.572	781.25	22.7063	7.8075	139.235	NA	NA	NA	NA	NA	NA	NA	NA
417	IRIS 313-8656	BASMATI 1	Pakistan	cB (bas)	483.75	21.3438	7.61813	127.705	635	20.3813	7.6025	121.696	NA	NA	NA	NA	NA	NA	NA	NA
418	IRIS 313-8665	M 7	United States	geng-tmp	701.25	18.3687	8.445	121.834	972.5	17.6187	8.60437	119.065	705	19.1062	9.15563	137.389	870	20.1375	9.32062	147.415
419	IRIS 313-8694	TRES MESES	Brazil	geng-trp	620	21.4	7.24667	121.799	770	20.2875	8.48813	135.248	608.75	21.9438	8.2375	141.97	731.25	22.625	8.5175	151.353
420	IRIS 313-8768	MOROFIN	Ivory Coast	geng-trp	NA	NA	NA	NA	NA	NA	NA	NA	612.5	19.7125	7.52875	116.561	763.75	20.475	7.91062	127.211
421	IRIS 313-8856	S 201	United States	geng-tmp	408.75	20.65	9.17812	148.855	642.5	20.8	9.38063	153.245	610	19.6375	8.63562	133.189	731.25	20.5938	9.13875	147.813
422	IRIS 313-8873	PAOTSUPAGAIAHON	Chinese Taipei (Chinese Taipei (Taiwan))	admixture	427.5	21.6187	10.2894	174.707	633.75	22.1562	9.115	158.614	476.25	22	9.17812	158.587	555	22.2375	9.78	170.811
423	IRIS 313-8876	DELITUS	France	geng-trp	637.5	19.6	7.93438	122.14	672.5	19.5688	8.37875	128.775	562.5	19.8125	8.27937	128.833	607.5	20.5375	8.8025	141.985
424	IRIS 313-8890	WIR 1072	Belgium	geng-tmp	488.75	21.625	9.09875	154.535	633.75	21.7875	9.42375	161.258	470	21.9563	9.70562	167.368	586.25	21.4812	9.99563	168.64
425	IRIS 313-8914	E 2040	China	xian-adm	563.75	21.1875	8.39375	139.677	663.75	21.3375	8.58125	143.808	583.75	21.1687	8.05125	133.859	685	21.8625	9.28063	159.355
426	IRIS 313-9111	XIA ZHI BAI	China	xian-1A	393.75	20	8.5725	134.657	492.5	20.225	8.83938	140.411	390	22.2375	8.62937	150.715	512.5	22.7937	8.70625	155.861
427	IRIS 313-9156	DHOLA AMAN (LOWLAND AMAN)	Bangladesh	xian-2	585	17.3313	7.0425	95.862	765	16.6812	7.30563	95.7141	NA	NA	NA	NA	NA	NA	NA	NA
428	IRIS 313-9193	EAN 4 C 1	Brazil	geng-adm	488.75	22.5	9.6425	170.397	571.25	21.8313	10.0062	171.569	595	20.1313	9.74312	154.049	646.25	21.1313	9.94063	164.979
429	IRIS 313-9243	MACAN BINUNDOK	Philippines	xian-adm	353.75	21.6313	7.72625	131.262	547.5	21.1313	8.44313	140.126	NA	NA	NA	NA	NA	NA	NA	NA
430	IRIS 313-9285	PALEPYU	Myanmar	xian-adm	517.5	19.25	7.98375	120.706	632.5	19.95	8.28	129.737	448.75	20.3687	9.02875	144.438	636.25	20.0312	9.02812	142.035
431	IRIS 313-9388	VARY MALADY MENA	Madagascar	xian-2	447.5	21.4187	8.4325	141.854	553.75	21.7437	8.2675	141.188	441.25	21.2937	7.98	133.458	607.5	22.5188	8.76375	154.997
432	IRIS 313-9389	KINANDANG BUSIKSIK	Philippines	geng-trp	610	23.15	8.83125	160.57	762.5	22.4688	8.6125	151.984	585	20.5625	NA	NA	765	20.3562	8.8475	141.452
433	IRIS 313-9519	WANICA	Suriname	geng-trp	518.75	20.875	8.64625	141.757	627.5	20.775	8.63937	140.966	471.25	20.8625	8.7575	143.495	552.857	20.9187	9.365	153.863
434	IRIS 313-9778	GENIT	Argentina	admixture	521.25	21.0875	8.32188	137.828	545	21.825	8.70125	149.151	433.75	20.525	8.39312	135.3	572.5	19.8375	8.64625	134.711
435	IRIS 313-9782	BENLLOK	Peru	geng-tmp	491.25	21.7812	8.775	150.114	632.5	21.3562	9.60562	161.117	448.75	21.7437	8.92688	152.449	588.75	22.1313	9.33	162.173
436	IRIS 313-9783	BERENJ 1277 S	Afghanistan	admixture	467.5	24.0437	8.5425	161.316	617.5	23.6438	8.6425	160.489	455	22.45	8.70375	153.466	618.75	21.9	9.07875	156.156
437	IRIS 313-9789	RIKUTO TAUKI MOCHI 27	Japan	geng-trp	481.25	20.4438	8.73019	140.176	661.25	20.8687	9.12063	149.49	577.5	19.4187	8.45937	129.018	672.5	19.7688	9.2175	143.114
438	IRIS 313-9790	JAPONES BALILLA	Uruguay	geng-tmp	495	21.9812	9.8525	170.094	633.75	23.2875	10.3625	189.53	502.5	20.6875	10.3356	167.932	602.5	21.6625	10.755	182.982
439	IRIS 313-9800	KAHEI	Japan	geng-trp	548.75	22.0188	8.37813	144.887	733.75	21.9375	9.22063	158.868	636.25	19.0813	8.57312	128.48	787.5	19.0312	8.84313	132.179
440	IRIS 313-9838	TEPUKE	New Zealand	geng-tmp	502	22.0437	8.79	152.182	625	21.625	8.98625	152.625	428.75	23.4187	8.22937	151.363	560	23.5437	8.67688	160.446
441	IRIS 313-9880	PI 282203	Hungary	geng-tmp	411.25	23.1812	9.12562	166.146	515	23.2937	8.8375	161.681	372.5	24.0312	8.745	165.054	503.75	24.0938	9.21937	174.46
442	IRIS 313-9891	YONG AN HUK	Korea	geng-tmp	375.714	20.2375	9.495	150.918	488.75	20.4563	9.54562	153.363	401.25	20.9312	8.67563	142.622	607.5	20.3875	9.26187	148.304
443	IRIS 313-9917	CHANDINA	Sri Lanka	xian-1B	506.25	20.7437	8.555	139.379	686.25	20.7625	9.10063	148.402	533.75	20.175	9.38312	148.679	647.5	19.875	9.07312	141.63
444	IRIS 313-9922	IRI 339	Korea	xian-1B	655	20.7875	8.74125	142.714	855	21.3125	8.88875	148.787	697.5	20.2188	8.60187	136.596	796.25	21.8938	9.25875	159.207
445	IRIS 313-9924	KN 1 B 361-1-8-6-9	Korea	xian-adm	500	20.4625	9.29625	149.402	770	20.425	9.25812	148.517	471.25	21.1438	9.18938	152.601	660	20.1875	9.01688	142.965
446	IRIS 313-9940	TIKAL 3	Guatemala	xian-1B	722.5	19.1875	8.53625	128.64	892.5	19.1938	8.55063	128.898	656.25	20.1125	8.94063	141.229	861.25	19.8438	9.28	144.631
447	IRIS 313-9961	WIR 884	Norway	geng-tmp	395	23.6687	9.39375	174.624	517.5	23.1812	9.43562	171.79	407.5	23.2437	9.07125	165.601	500	22.65	9.82625	174.802
448	IRIS 313-9964	WIR 1951	Georgia	geng-tmp	438.75	23.9062	9.295	174.522	576.25	21.95	9.5	163.775	416.25	22.675	8.48938	151.186	550	23.75	9.4625	176.506
449	IRIS 313-9970	RACE PERUMAL	Sri Lanka	xian-2	447.5	21.1687	8.62312	143.367	631.25	21.8125	8.78562	150.511	386.25	20.4937	8.17437	131.573	521.25	20.725	8.73	142.102
450	IRIS 313-9995	NONGLIMNA 1	Korea	geng-trp	473.75	20.4875	8.25688	132.86	568.75	19.3875	8.46937	128.962	526.25	22.025	8.98438	155.415	612.5	21.4125	9.61875	161.762
451	IRIS 313-9996	SUWEON 295	South Korea	geng-tmp	476.25	21.7125	9.19313	156.77	546.667	21.5437	10.06	170.219	501.25	22.4125	9.51062	167.413	552.5	23.0562	9.14687	165.635
"NA" indicates missing data;
Dada, stomatal density on adaxial surface (number/mm-2); Daba, stomatal density on abaxial surface(number/mm-2); Lada, guard cell length on adaxial surface(μm); Laba, guard cell length on abaxial surface(μm); Wada, guard cell width on adaxial surface(μm); Waba, guard cell width on abaxial surface(μm); Sada, stomatal size on adaxial surface(μm2); Saba, stomatal size on abaxial surface(μm2)
