# Supplementary material for: Genetic Bases of the Stomata-Related Traits Revealed by a Genome-Wide Association Analysis in Rice (Oryza sativa L.)
Source: Front Genet. 2020 Jun 9;11:611. doi: 10.3389/fgene.2020.00611 (PMC7296080; doi:10.3389/fgene.2020.00611)
Supplement: Supplementary file 4 [file Table_4.XLSX]

## Sheet: Sheet1
TABLE S4 | Comparison of the stomata-related traits among the haplotypes of 64 candidate genes within 12 quantitative trait loci (QTLs) consistently identified across two environments in whole, xian, and geng populations
Traits	QTL	candidate genes	RAP_Locus	MSU_Locus	Chromosome	Start (bp)	End (bp)	whole																	xian																	geng
								Number_of_Haplotype	Sanya								Beijing									Sanya								Beijing									Sanya
									ANOVA_p_value	Mean_DI	High value_HapID	High value_Hap_Mean	Duncan_group_of_Hap with high value	Low value_HapID	Low value_Hap_Mean	Duncan_group_of_Hap with low value	ANOVA_p_value	Mean_DI	High value_HapID	High value_Hap_Mean	Duncan_group_of_Hap with high value	Low value_HapID	Low value_Hap_Mean	Duncan_group_of_Hap with low value		ANOVA_p_value	Mean_DI	High value_HapID	High value_Hap_Mean	Duncan_group_of_Hap with high value	Low value_HapID	Low value_Hap_Mean	Duncan_group_of_Hap with low value	ANOVA_p_value	Mean_DI	High value_HapID	High value_Hap_Mean	Duncan_group_of_Hap with high value	Low value_HapID	Low value_Hap_Mean	Duncan_group_of_Hap with low value		ANOVA_p_value	Mean_DI	High value_HapID	High value_Hap_Mean	Duncan_group_of_Hap with high value	Low value_HapID	Low value_Hap_Mean
Dada	qDada1	7	Os01g0884300	LOC_Os01g66120	1	38398517	38401533	3	1.79e-05	546.942	1	573.435	a	3	493.134	b	2.21e-08	518.125	1	530.548	a	3	427.407	b		0.000256	564.692	1	576.882	a	3	489.648	b	3.21e-05	518.426	1	532.224	a	3	421.325	b		ns	521.305	1	568.021		2	516.634
			Os01g0884400	LOC_Os01g66130	1	38409201	38413065	3	2.18e-05	549.329	1	588.083	a	3	505.865	b	3.21e-07	521.327	1	540.439	a	3	420.315	b		0.000465	565.249	1	574.252	a	2	483.181	b	0.000846	516.481	1	544.667	a	2	465.189	b		ns	520.797	1	541.358		2	512.112
			Os01g0885000	LOC_Os01g66180	1	38443627	38446431	6	2.39e-10	546.441	2	580.438	a	6	491.912	b	0.00012	517.658	2	529.957	a	6	426.702	b		2.22e-05	563.808	2	581.033	a	6	491.912	b	2.41e-05	515.368	2	530.402	a	6	426.702	b			520.567	-	-		-	-
			Os01g0885500	LOC_Os01g66230	1	38469633	38475218	5	7.06e-07	542.729	2	567.854	a	4	491.935	b	0.00275	515.952	2	522.169	a	4	461.332	b		0.00678	561.313	2	566.735	a	4	496.304	b	4.13e-05	512.264	2	522.548	a	4	437.879	b			517.837	-	-		-	-
			Os01g0885600	LOC_Os01g66240	1	38475617	38480790	3	3.95e-10	548.809	1	574.336	a	3	478.75	b	0.00251	521.119	1	528.1	a	3	466.117	b		0.000372	566.726	1	573.717	a	3	478.438	b	8.63e-06	519.95	1	528.545	a	3	434.785	b		ns	523.758	1	570.159		2	508.828
			Os01g0885700	LOC_Os01g66250	1	38481235	38484007	4	1.87e-11	550.117	1	592.641	a	4	483.929	b	1.58e-11	522.566	1	544.609	a	4	417.445	b		3.08e-08	566.702	1	594.873	a	4	483.929	b	1.89e-11	518.566	1	545.646	a	4	417.445	b		ns	525.839	1	572.482		2	511.459
			Os01g0885800	LOC_Os01g66260	1	38484468	38485604	3	4.61e-08	547.242	1	573.494	a	3	488.571	b	0.00768	520.207	1	526.004	a	3	469.033	b		0.00237	565.567	1	574.065	a	3	559.815	b	0.000116	515.559	1	525.504	a	3	465.079	b		ns	518.102	1	569.545		2	512.813
	qDada2.1	9	Os02g0257500	LOC_Os02g15760	2	8879442	8882660	4	2.28e-08	547.21	2	578.547	a	3	534.373	b	0.00088	520.382	2	532.775	a	3	479.132	b		0.000122	567.168	2	593.519	a	3	535.116	b	0.000584	521.736	2	544.772	a	3	478.691	b		0.000454	525.178	2	574.474	a	1	505.25
			None	LOC_Os02g15780	2	8914365	8914848	3	1.86e-10	546.667	1	573.52	a	3	497.115	b	0.00461	517.487	1	523.12	a	3	477.659	b		0.000269	564.487	1	572.827	a	3	511.548	b	0.0161	516.097	1	521.845	a	3	478.92	b			522.557	-	-		-	-
			Os02g0257950	LOC_Os02g15790	2	8917944	8923331	4	3.4e-08	548.419	1	580.814	a	4	502.821	c	0.000179	518.813	1	534.497	a	4	472.622	c		0.00724	565.11	1	579.155	a	4	515	b	0.00661	519.704	1	533.631	a	4	477.185	b			521.462	-	-		-	-
			Os02g0258200	LOC_Os02g15810	2	8935092	8937181	3	6.21e-08	547.52	1	572.772	a	3	505.392	b	0.00817	520.191	1	523.324	a	3	479.585	b		0.0142	564.198	1	570.801	a	3	511.548	b	0.0963	517.685	1	521.854	a	3	478.92	b			520.567	-	-		-	-
			Os02g0258250	LOC_Os02g15810	2	8935092	8937181	3	6.21e-08	547.52	1	572.772	a	3	505.392	b	0.00817	520.191	1	523.324	a	3	479.585	b		0.0142	564.198	1	570.801	a	3	511.548	b	0.0963	517.685	1	521.854	a	3	478.92	b			520.567	-	-		-	-
			Os02g0258900	LOC_Os02g15870	2	8976765	8981140	4	9.41e-12	546.25	1	588.632	a	3	520.388	b	1.11e-11	516.865	1	541.607	a	3	472.321	b		1.41e-06	562.318	1	587.109	a	3	560	b	2.85e-09	513.786	1	540.824	a	3	446.25	b			522.198	-	-		-	-
			Os02g0259100	LOC_Os02g15880	2	8984107	8989526	5	1.09e-11	545.456	5	605.98	a	3	523.242	b	1.41e-10	517.324	5	546.698	a	3	468.725	b		6.2e-06	562.005	1	585.347	a	3	510.227	b	1.77e-08	515.561	1	541.911	a	3	476.007	b			519.323	-	-		-	-
			Os02g0259100	LOC_Os02g15885	2	8984885	8986780	5	1.09e-11	545.456	5	605.98	a	3	523.242	b	1.41e-10	517.324	5	546.698	a	3	468.725	b		6.2e-06	562.005	1	585.347	a	3	510.227	b	1.77e-08	515.561	1	541.911	a	3	476.007	b			519.323	-	-		-	-
			None	LOC_Os02g15890	2	8992667	8994448	3	1.41e-10	545.667	1	573.54	a	3	497.615	b	0.00737	520.382	1	539.774	a	3	479.132	b		0.00328	563.23	1	568.808	a	3	506.548	b	0.00151	516.43	1	520.792	a	3	477.602	b			520.515	-	-		-	-
	qDada2.2	11	Os02g0471500	LOC_Os02g27220	2	16009509	16014483	5	0.000604	545.713	5	600.122	a	2	515.806	b	0.00225	516.785	5	575.062	a	2	524.017	b		0.026	560.177	5	605.888	a	3	545.267	b	0.00198	512.374	5	580.779	a	3	506.988	b		ns	524.26	4	540.887		2	513.652
			None	LOC_Os02g27260	2	16047391	16048620	3	8.22e-06	544.587	3	615.051	a	1	546.258	b	5.23e-07	517.794	3	584.782	a	1	503.735	b		5e-05	559.56	3	619.662	a	1	547.217	b	1.18e-06	515.499	3	589.257	a	1	503.953	b			521.971	-	-		-	-
			None	LOC_Os02g27270	2	16057344	16058389	3	1.7e-05	546.953	3	618.051	a	1	550.412	b	4.31e-06	520.816	3	591.155	a	1	506.916	b		0.000256	565.295	3	616.25	a	1	552.501	b	5.58e-06	520.566	3	527.708	a	1	507.375	b			524.553	-	-		-	-
			None	LOC_Os02g27290	2	16074019	16074620	4	2.38e-05	544.283	3	613.318	a	4	481.167	c	7.45e-06	514.889	3	592.449	a	4	532.917	c		0.00236	556.776	3	613.318	a	1	547.745	b	1e-05	512.585	3	592.449	a	1	502.14	b		ns	522.058	2	524.403		4	481.167
			Os02g0472500	LOC_Os02g27300	2	16082576	16083406	4	6.42e-06	542.372	3	616.078	a	4	534.922	c	5.8e-07	516.822	3	583.845	a	4	525.582	c		6.89e-05	560.147	3	620.581	a	4	542.768	b	1.24e-06	515.305	3	588.001	a	4	526.592	b			520.614	-	-		-	-
			Os02g0472566	LOC_Os02g27310	2	16088547	16094120	4	7e-05	542.642	4	608.29	a	3	525.731	b	9.65e-07	517.534	4	588.555	a	3	487.405	b		0.000119	558.441	4	613.318	a	3	525.731	b	1.88e-06	514.768	4	594.12	a	3	487.405	b			521.196	-	-		-	-
			Os02g0472632	LOC_Os02g27310	2	16088547	16094120	4	7e-05	542.642	4	608.29	a	3	525.731	b	9.65e-07	517.534	4	588.555	a	3	487.405	b		0.000119	558.441	4	613.318	a	3	525.731	b	1.88e-06	514.768	4	594.12	a	3	487.405	b			521.196	-	-		-	-
			Os02g0472700	LOC_Os02g27310	2	16088547	16094120	4	7e-05	542.642	4	608.29	a	3	525.731	b	9.65e-07	517.534	4	588.555	a	3	487.405	b		0.000119	558.441	4	613.318	a	3	525.731	b	1.88e-06	514.768	4	594.12	a	3	487.405	b			521.196	-	-		-	-
			Os02g0472900	LOC_Os02g27340	2	16104237	16104575	4	1.27e-05	544.444	4	636.496	a	3	513.098	c	5.73e-07	516.466	4	610.809	a	3	538.478	c		0.000123	560.413	4	636.496	a	1	548.919	b	1.88e-06	512.456	4	610.809	a	1	503.425	b		ns	523.224	2	524.766		3	515.812
			Os02g0473200	LOC_Os02g27360	2	16114897	16120439	4	1.43e-06	545.227	3	623.607	a	2	524.353	b	8.31e-08	517.44	3	593.13	a	2	519.6	b		1.94e-05	561.751	3	628.643	a	2	548.151	b	9.45e-07	515.857	3	598.655	a	2	503.937	b			524.084	-	-		-	-
			Os02g0474000	LOC_Os02g27400	2	16150035	16152929	3	2.35e-05	544.433	3	615.597	a	1	545.894	b	3.92e-07	517.045	3	590.005	a	1	503.01	b		5.44e-05	559.583	3	620.863	a	1	547.581	b	8.68e-07	515.047	3	597.817	a	1	503.898	b			523.138	-	-		-	-
	qDada4	5	None	LOC_Os04g32280	4	19346126	19346713	3	0.0296	546.775	1	556.615	a	2	531.903	b	0.0189	518.641	1	524.721	a	2	514.041	b		ns	562.496	2	590.893		1	559.418		ns	515.719	2	524.455		1	515.136				523.739	-	-		-	-
			Os04g0394500	LOC_Os04g32350	4	19398845	19401436	4	0.0198	543.589	2	566.344	a	1	529.382	b	0.046	520.235	2	529.58	a	1	521.97	b		ns	564	2	575.068		1	559.452		ns	518.986	2	536.438		1	507.375				523.556	-	-		-	-
			Os04g0394700	LOC_Os04g32370	4	19411416	19418731	2	0.0231	546.884	1	551.257	a	2	518.664	b	0.0376	518.14	1	521.024	a	2	500.457	b		0.0072	562.127	1	569.514	a	2	525.192	b	0.00178	514.438	1	517.982	a	2	498.136	b		ns	526.684	1	529.001		2	504.936
			None	LOC_Os04g32380	4	19423234	19423794	3	0.0396	541.846	3	573.098	a	2	526.514	b	0.0163	517.784	3	539.815	a	2	518.825	b		0.0485	560.63	3	586.012	a	1	553.489	b	0.061	515.469	3	546.987	a	1	507.954	b			519.767	-	-		-	-
			Os04g0398700	LOC_Os04g32680	4	19693409	19694678	2	0.0103	548.623	2	592.593	a	1	545.142	b	0.0432	517.831	2	528.85	a	1	510.078	b			561.861	-	-		-	-			515.022	-	-		-	-			0.000312	528.386	2	588.344	a	1	512.82
	qDada6	5	Os06g0645600	LOC_Os06g43780	6	26355715	26359083	8	4.75e-08	546.531	3	590.484	a	2	487.096	b	0.0471	520.412	3	539.394	a	1	494.503	b		0.00377	567.832	3	593.72	a	1	539.285	b	0.00388	519.695	3	542.699	a	1	489.853	b		ns	515.965	5	548.393		2	483.104
			Os06g0646250	LOC_Os06g43820	6	26388050	26391619	4	0.0172	539.329	4	582.788	a	2	553.015	b	0.0345	516.311	4	556.841	a	2	501.029	b		ns	557.031	4	582.788		2	554.878		ns	510.679	4	556.841		2	503.262				523.143	-	-		-	-
			Os06g0648200	LOC_Os06g43980	6	26490442	26493074	4	8.3e-05	541.892	3	595.089	a	1	521.422	b	0.042	518.443	3	543.582	a	2	511.187	b		ns	557.488	3	595.089		2	544.519		ns	516.374	3	543.582		3	493.487				521.598	-	-		-	-
			Os06g0649700	LOC_Os06g44040	6	26563139	26566299	4	0.000531	543.613	2	570.907	a	1	519.905	b	0.00365	515.771	2	526.27	a	4	466.879	b		ns	560.348	2	569.693		1	530.333		ns	508.343	2	522.948		4	458.779				518.375	-	-		-	-
			Os06g0649800	LOC_Os06g44050	6	26569416	26572458	4	6.33e-05	549.317	1	571.861	a	4	496.107	b	0.014	520.734	1	529.198	a	3	489.778	b		ns	566.274	1	570.643		3	560.105		ns	517.395	1	527.067		3	485.477				519.204	-	-		-	-
Wada	qWada7	11	Os07g0601000	LOC_Os07g40974	7	24515314	24517753	3	4.86e-10	8.25659	2	8.72944	a	1	8.00098	b	1.51e-12	8.74073	2	9.10273	a	1	8.53134	b		ns	8.03153	2	8.28564		1	8.01169		ns	8.55274	2	9.13792		1	8.52214			ns	8.71627	2	8.76301		3	8.43708
			Os07g0601100	LOC_Os07g40986	7	24517973	24527995	4	0.000483	8.48294	2	8.81055	a	3	7.92324	c	1.9e-05	8.98233	2	9.23929	a	3	8.44186	c		ns	8.03046	1	8.20335		3	7.96263		ns	8.70243	1	9.02537		3	8.45365			ns	8.72581	2	8.8265		1	8.67555
			None	LOC_Os07g41000	7	24532143	24532346	3	1.53e-09	8.28637	2	8.68907	a	1	8.0364	b	2.24e-13	8.74536	2	9.09272	a	1	8.54386	b		ns	8.06493	2	8.24596		1	8.06246		ns	8.56583	2	9.07418		1	8.53803			ns	8.7413	2	8.83704		3	8.73648
			Os07g0601600	LOC_Os07g41050	7	24555106	24556725	4	0.00023	8.38137	1	8.74433	a	3	7.90985	b	1.5e-05	8.85442	1	9.13716	a	3	8.58283	b		ns	8.15514	2	8.14782		3	7.93734		ns	8.60531	2	8.65139		3	8.59358				8.78123	-	-		-	-
			Os07g0602000	LOC_Os07g41070	7	24567132	24570318	6	6.89e-08	8.27407	2	8.66351	a	1	8.0327	b	1.13e-12	8.72785	2	9.04961	a	1	8.53237	b		ns	8.0723	6	8.11456		1	8.06241		ns	8.56281	6	8.68473		1	8.52463			ns	8.76981	2	8.84605		3	8.6583
			Os07g0602200	LOC_Os07g41090	7	24592004	24598354	4	2.52e-08	8.2739	3	8.6944	a	1	8.02507	b	2.79e-13	8.74815	3	9.27203	a	1	8.54082	b		ns	8.1503	2	8.30626		1	8.05034		ns	8.5642	2	8.95867		1	8.53495			ns	8.74428	3	8.81014		2	8.71191
			None	LOC_Os07g41100	7	24601326	24602439	5	0.000211	8.52721	2	8.81534	a	3	7.98181	b	6.2e-08	8.86425	2	9.18684	a	3	8.37501	b		ns	8.0944	5	8.22799		3	7.99374		ns	8.40606	5	8.49801		3	8.34927			ns	8.80656	2	8.85884		1	8.76978
			Os07g0602700	LOC_Os07g41140	7	24621064	24624910	7	1.67e-07	8.22554	6	8.94653	a	1	8.08466	c	3.47e-07	8.71117	6	9.32957	a	1	8.62732	c		ns	8.13746	3	8.14401		1	8.12985		ns	8.57418	3	8.63856		1	8.54097			ns	8.82294	6	9.09799		2	8.74074
			Os07g0602900	LOC_Os07g41160	7	24632319	24636319	4	0.00882	8.52887	2	8.97454	a	3	8.06545	b	0.00662	8.97207	2	9.34109	a	3	8.63029	b		ns	8.12701	3	8.13993		4	8.12817		ns	8.70951	3	8.71082		4	8.70835			ns	8.76116	2	8.97454		1	8.64079
			None	LOC_Os07g41170	7	24642292	24643406	4	1.05e-09	8.2898	2	8.73132	a	1	8.04532	c	3.48e-14	8.73684	2	9.05002	a	1	8.53596	c		0.0406	8.15588	2	8.33092	a	1	8.06344	b	0.00109	8.55903	2	9.09013	a	1	8.53012	b		ns	8.77009	2	8.80239		3	8.70815
			Os07g0603300	LOC_Os07g41200	7	24664168	24669324	4	4.49e-07	8.31184	3	8.74433	a	2	7.99768	c	4.99e-08	8.73772	3	9.05485	a	2	8.52573	c		0.00632	8.07532	3	8.40075	a	2	8.02009	b	0.00421	8.56898	3	9.1729	a	2	8.52741	b		ns	8.78454	1	8.85256		3	8.74567
Sada	qSada2.2	4	Os02g0546600	LOC_Os02g34260	2	20491868	20491113	3	1.32e-14	135.638	1	147.149	a	3	127.227	b	1.32e-14	135.638	1	147.149	a	3	127.227	b		ns	129.793	2	131.496		3	127.501		ns	129.793	2	131.496		3	127.501				147.874	-	-		-	-
			None	LOC_Os02g34270	2	20499876	20498875	5	2e-16	134.537	2	150.031	a	3	126.203	b	1.93e-15	141.829	2	149.407	a	3	135.67	b		ns	128.481	3	128.816		1	128.101		ns	137.205	3	137.685		1	136.46			ns	149.961	2	152.696		4	148.882
			Os02g0547600	LOC_Os02g34320	2	20535321	20538749	5	1.28e-14	135.696	2	150.878	a	1	128.975	b	3.89e-07	143.012	2	151.672	a	1	138.868	b		ns	129.021	1	130.101		5	124.665		ns	138.246	1	138.297		5	137.851			0.000183	147.113	2	153.306	a	3	136.364
			Os02g0548700	LOC_Os02g34410	2	20589687	20588271	7	7.91e-07	135.148	5	146.174	a	6	121.199	b	0.0313	142.394	5	145.75	a	6	142.438	b		ns	128.13	4	137.062		6	121.199		ns	140.825	4	142.438		6	139.53			ns	145.062	5	149.803		3	133.952
	qSada4.2	8	None	LOC_Os04g32160	4	19289726	19292681	6	2.71e-08	134.175	1	142.811	a	4	123.346	b	3.94e-06	141.837	1	146.332	a	4	137.63	b		ns	128.244	1	129.316		4	122.214		ns	137.922	1	138.545		4	136.76			ns	145.16	1	145.747		6	138.81
			Os04g0392100	LOC_Os04g32170	4	19293287	19293610	3	7.58e-11	134.768	2	143.033	a	1	128.916	b	6.32e-10	141.955	2	146.82	a	1	137.989	b		ns	128.776	2	130.95		3	126.022		ns	138.155	3	141.501		1	137.865				145.85	-	-		-	-
			None	LOC_Os04g32200	4	19303811	19304227	6	3.52e-08	135.511	1	142.87	a	2	128.423	b	4.37e-08	142.203	1	146.995	a	2	137.461	b		ns	129.298	3	129.738		6	118.598		ns	138.182	1	140.315		5	136.033				145.737	-	-		-	-
			Os04g0392500	LOC_Os04g32210	4	19306091	19308322	3	7.37e-09	135.891	2	143.201	a	1	128.94	b	1.95e-10	142.114	2	147.103	a	1	137.727	b		ns	129.454	2	130.925		3	128.925		ns	137.863	2	140.421		1	137.489				145.611	-	-		-	-
			Os04g0394100	LOC_Os04g32320	4	19373689	19376928	2	1.89e-09	135.297	2	142.916	a	1	129.342	b	2.59e-11	142.16	2	147.41	a	1	138.026	b		ns	128.78	1	128.844		2	128.074		ns	138.147	2	141.353		1	137.863				145.428	-	-		-	-
			None	LOC_Os04g32380	4	19423234	19423794	5	1.49e-10	135.119	2	144.069	a	4	120.462	b	6.57e-09	141.72	2	146.978	a	4	133.32	b		ns	129.118	5	131.116		4	120.941		ns	137.868	1	139.081		4	133.01				146.425	-	-		-	-
			Os04g0395800	LOC_Os04g32480	4	19492574	19497154	3	7.01e-13	134.51	2	143.869	a	1	129.399	b	6.37e-12	141.999	2	147.505	a	1	137.939	b		ns	128.711	1	129.188		3	123.858		ns	138.274	3	141.756		1	137.789				146.428	-	-		-	-
			None	LOC_Os04g32570	4	19608390	19609181	6	1.35e-09	134.906	2	144.683	a	3	126.037	c	1.77e-06	142.272	2	146.418	a	3	137.822	b		ns	128.001	1	128.535		3	125.923		ns	138.106	1	138.595		3	137.822			ns	146.485	2	148.102		5	139.995
Daba	qDaba2.1	9	Os02g0257500	LOC_Os02g15760	2	8879442	8882660	4	5.15e-08	738.969	2	781.489	a	3	748.665	b	0.00018	685.147	2	707.152	a	3	671.573	b		0.00095	788.34	2	823.128	a	3	751.903	b	0.00024	716.906	2	742.019	a	3	673.333	b		0.00043	677.459	2	737.961	a	1	653.001
			None	LOC_Os02g15780	2	8914365	8914848	3	2e-16	739.597	1	792.978	a	3	681.731	b	1.02e-11	682.91	1	714.707	a	3	647.905	b		ns	784.401	1	792.839		3	743.036		ns	709.468	1	716.203		3	666.938				667.4	-	-		-	-
			Os02g0257950	LOC_Os02g15790	2	8917944	8923331	4	3.51e-15	742.411	1	807.514	a	4	694.688	c	2.86e-12	685.034	1	731.958	a	4	643.289	c		ns	785.808	1	805.74		4	752.159		ns	713.238	1	733.389		4	670.952				669.667	-	-		-	-
			Os02g0258200	LOC_Os02g15810	2	8935092	8937181	3	1.66e-14	739.486	1	789.309	a	3	703.681	b	2.98e-09	685.315	1	715.326	a	3	658.75	b		ns	781.602	1	787.42		3	743.036		ns	710.858	1	715.801		3	666.938				670.668	-	-		-	-
			Os02g0258250	LOC_Os02g15810	2	8935092	8937181	3	1.66e-14	739.486	1	789.309	a	3	703.681	b	2.98e-09	685.315	1	715.326	a	3	658.75	b		ns	781.602	1	787.42		3	743.036		ns	710.858	1	715.801		3	666.938				670.668	-	-		-	-
			Os02g0258900	LOC_Os02g15870	2	8976765	8981140	4	2e-16	738.037	1	814.177	a	3	719.21	b	2.46e-15	680.313	1	733.143	a	3	645.922	b		2.11e-06	780.385	1	813.707	a	3	714.6	b	1.01e-07	705.398	1	736.031	a	3	654.653	b			673.657	-	-		-	-
			Os02g0259100	LOC_Os02g15880	2	8984107	8989526	5	1.9e-15	738.52	5	845.865	a	3	720.879	b	2e-16	683.228	5	743.599	a	3	655.055	b		3.1e-05	781.971	1	812.614	a	3	720.879	b	3.87e-07	709.822	1	739.391	a	3	655.055	b			668.616	-	-		-	-
			Os02g0259100	LOC_Os02g15885	2	8984885	8986780	5	1.8e-15	738.52	5	845.865	a	3	720.879	b	2e-16	683.228	5	743.599	a	3	655.055	b		3.1e-05	781.971	1	812.614	a	3	720.879	b	3.87e-07	709.822	1	739.391	a	3	655.055	b			668.616	-	-		-	-
			None	LOC_Os02g15890	2	8992667	8994448	3	3.71e-13	739.597	1	792.978	a	3	681.731	b	0.00313	685.147	1	707.36	a	3	671.573	b		ns	780.897	1	782.196		3	728.155		ns	709.234	1	714.361		3	664.762				672.074	-	-		-	-
Waba	qWaba7	11	Os07g0601000	LOC_Os07g40974	7	24515314	24517753	3	2.14e-14	8.43008	2	8.99706	a	1	8.12454	b	2e-16	8.95282	2	9.50332	a	1	8.62873	b		ns	8.13386	2	8.44403		1	8.11421		ns	8.6372	2	9.27222		1	8.59793			ns	9.01982	2	9.06857		3	8.70625
			Os07g0601100	LOC_Os07g40986	7	24517973	24527995	4	6.13e-06	8.67701	2	9.01227	a	3	7.95297	c	6.1e-08	9.30461	2	9.65855	a	3	8.57684	c		ns	8.07284	1	8.27045		3	7.96542		ns	8.83766	1	9.30714		3	8.5417			ns	9.0134	2	9.05695		1	8.9995
			None	LOC_Os07g41000	7	24532143	24532346	3	5.26e-14	8.44847	2	8.92672	a	1	8.14548	b	2e-16	8.9839	2	9.48774	a	1	8.65224	b		ns	8.16048	2	8.33471		1	8.15957		ns	8.68178	2	9.31702		1	8.63801			ns	9.03419	2	9.26435		3	9.01046
			Os07g0601600	LOC_Os07g41050	7	24555106	24556725	4	2.49e-06	8.55828	1	9.02402	a	3	7.94249	b	1.41e-09	9.1482	1	9.58427	a	3	8.73046	b		ns	8.14111	2	8.22091		3	7.9526		ns	8.73078	2	8.74248		3	8.6917				9.08314	-	-		-	-
			Os07g0602000	LOC_Os07g41070	7	24567132	24570318	6	1.53e-13	8.43218	2	8.95408	a	1	8.1441	b	2e-16	8.95431	2	9.43675	a	1	8.65045	b		ns	8.10746	6	8.16214		1	8.08143		ns	8.68227	6	8.69262		1	8.6346			ns	9.06598	2	9.16956		3	8.97627
			Os07g0602200	LOC_Os07g41090	7	24592004	24598354	4	8.35e-13	8.43181	3	9.01839	a	1	8.13167	b	2e-16	8.98462	3	9.65862	a	1	8.65493	b		0.0142	8.24434	2	8.43564	a	1	8.14503	b	0.000191	8.68553	2	9.27246	a	1	8.64102	b		ns	9.03198	3	9.1468		2	8.96944
			None	LOC_Os07g41100	7	24601326	24602439	5	1.69e-07	8.73393	2	9.11428	a	3	8.06282	b	5.58e-14	9.16715	2	9.62343	a	3	8.43616	b		ns	8.21976	5	8.36193		3	8.06714		ns	8.48559	5	8.50228		3	8.43463			ns	9.11414	2	9.17298		1	9.06537
			Os07g0602700	LOC_Os07g41140	7	24621064	24624910	7	8.58e-12	8.37724	6	9.32916	a	1	8.16555	c	2e-16	8.93487	6	9.78953	a	1	8.79444	c		ns	8.16034	3	8.19603		1	8.14157		ns	8.68723	3	8.77421		1	8.62043			ns	9.14226	6	9.5021		2	9.02523
			Os07g0602900	LOC_Os07g41160	7	24632319	24636319	4	0.000598	8.76822	2	9.27754	a	3	8.08809	b	7.01e-05	9.33537	2	9.79619	a	3	8.86713	b		ns	8.24013	3	8.3349		4	8.12055		ns	8.89763	3	8.91694		4	8.87096			ns	9.10618	2	9.27754		1	9.00697
			None	LOC_Os07g41170	7	24642292	24643406	4	6.3e-15	8.44905	2	8.94498	a	1	8.16196	c	2e-16	8.96734	2	9.45712	a	1	8.6564	c		0.0161	8.26373	2	8.50821	a	1	8.16984	b	9.79e-05	8.87049	2	9.2867	a	1	8.64317	b		ns	9.04219	2	9.06586		3	9.03426
			Os07g0603300	LOC_Os07g41200	7	24664168	24669324	4	9.05e-10	8.46442	3	9.01385	a	2	8.14167	c	2.02e-14	8.98597	3	9.45771	a	2	8.65292	c		0.00141	8.15406	3	8.62033	a	2	8.11359	b	0.00812	8.66108	3	9.44688	a	2	8.64242	b		ns	9.0662	1	9.19118		3	8.9965
Saba	qSaba4.2	8	None	LOC_Os04g32160	4	19289726	19292681	6	2.97e-12	135.135	1	145.827	a	4	123.867	b	2e-16	146.645	1	155.853	a	4	135.894	c		ns	127.863	1	131.166		4	122.644		ns	139.501	1	142.305		4	135.052			ns	148.701	1	149.209		6	143.268
			Os04g0392100	LOC_Os04g32170	4	19293287	19293610	3	2e-16	135.672	2	146.201	a	1	128.053	b	2e-16	146.929	2	155.746	a	1	139.869	b		ns	128.29	2	132.311		1	127.827		ns	140.194	2	144.275		1	139.521				149.525	-	-		-	-
			None	LOC_Os04g32200	4	19303811	19304227	6	1.19e-13	136.45	1	146.135	a	2	127.109	b	2e-16	147.444	1	155.947	a	2	137.782	b		ns	128.425	5	133.691		6	115.857		ns	140.305	1	144.863		5	136.885				149.54	-	-		-	-
			Os04g0392500	LOC_Os04g32210	4	19306091	19308322	3	9.58e-14	136.992	2	146.446	a	1	129.198	b	2e-16	147.108	2	156.118	a	1	139.057	b		ns	128.865	2	132.659		3	126.734		ns	139.421	2	144.634		1	138.6				149.351	-	-		-	-
			Os04g0394100	LOC_Os04g32320	4	19373689	19376928	2	6.27e-14	135.838	2	145.521	a	1	128.318	b	2e-16	147.165	2	156.494	a	1	139.771	b		ns	127.74	2	128.337		1	127.686		ns	139.695	2	144.033		1	139.311				148.73	-	-		-	-
			None	LOC_Os04g32380	4	19423234	19423794	5	4.51e-16	136.036	2	147.556	a	4	121.554	b	2e-16	146.691	2	156.428	a	4	137.342	b		ns	128.573	2	131.092		4	120.844		ns	139.732	2	142.808		4	137.096				149.493	-	-		-	-
			Os04g0395800	LOC_Os04g32480	4	19492574	19497154	3	2e-16	135.637	2	146.757	a	1	128.188	b	2e-16	146.924	2	156.534	a	1	140.251	b		ns	128.574	1	131.003		3	127.428		ns	140.35	2	144.916		1	139.705				148.941	-	-		-	-
			None	LOC_Os04g32570	4	19608390	19609181	6	1.78e-14	136.028	2	149.464	a	1	128.49	b	1.36e-14	147.517	2	156.523	a	1	141.469	c		ns	128.239	5	134.863		2	122.169		ns	141.042	5	144.282		2	137.32			ns	150.423	2	153.286		5	138.584
	qSaba7.1	4	Os07g0627300	LOC_Os07g43420	7	25998785	26003517	3	8.35e-13	136.157	1	144.555	a	3	129.829	b	2.32e-14	147.267	1	155.244	a	3	142.396	b		ns	128.78	2	131.165		3	126.841		ns	140.466	2	141.386		3	140.073				148.13	-	-		-	-
			Os07g0628400	LOC_Os07g43510	7	26039317	26036088	4	1.83e-12	136.106	4	157.612	a	1	130.009	b	2e-16	146.745	4	159.182	a	1	140.769	b			129.182	-	-		-	-			140.303	-	-		-	-			ns	149.154	3	150.555		2	146.79
			Os07g0628500	LOC_Os07g43530	7	26042226	26039679	3	2.43e-05	135.478	3	145.089	a	1	129.73	b	5.62e-14	146.556	3	152.333	a	1	140.93	b			128.88	-	-		-	-			140.46	-	-		-	-			ns	148.066	2	150.63		3	147.068
			Os07g0629000	LOC_Os07g43580	7	26077154	26075299	3	3.71e-13	135.637	2	146.11	a	1	129.705	b	9.73e-15	146.924	2	153.66	a	1	141.535	b		ns	128.574	2	128.741		1	127.451		ns	140.35	2	140.466		1	139.566				148.825	-	-		-	-
ns,no significant difference among haplotpes;"-"indicates missing data due to only one prevalent haplotype (containing more than 10 accessions) observed in Geng/Xian subpopulation
[truncated: 11 more columns]
