# Supplementary material for: Genetic Bases of the Stomata-Related Traits Revealed by a Genome-Wide Association Analysis in Rice (Oryza sativa L.)
Source: Front Genet. 2020 Jun 9;11:611. doi: 10.3389/fgene.2020.00611 (PMC7296080; doi:10.3389/fgene.2020.00611)
Supplement: Supplementary file 5 [file Table_5.XLSX]

## Sheet: Sheet2
Table S5 Haplotype analysis of six representative candidate genes at five QTLs associated with the stomatal-related traits
QTL	Gene ID	Trait	Haplotype	Haplotype ID	Mean trait value in Sanya	Duncan test group in Sanya	Mean trait value in Beijing	Duncan test group in Beijing	The accession number with the haplotype						geng frequency (%)	xian frequency (%)	Fisher's Exact Test to compare the frequency distribution of haplotype between GJ and XI (p-value)
									admix	Aus	Bas	geng	xian	Whole
qDada1	LOC_Os01g66120	Dada	CT	Hap1	573.4	a	530.5	a	11	5	1	12	211	240	5	87.9167	2.2e-16
			GC	Hap2	518.8	b	519.8	a	6	0	4	124	9	143	86.7133	6.29371	2.2e-16
			CC	Hap3	493.1	b	427.4	b	0	6	0	0	33	39	0	84.6154	4.045e-07
				Total	546.9		518.1		17	11	5	136	253	422
qDada2.1/ qDaba2.1	LOC_Os02g15760	Dada/Daba	GG	Hap1	521.3/698.1	b/b	519.8/667.4	a/b	8	8	2	97	80	195	49.7436	41.0256	2.977e-11
			G-	Hap2	578.6/781.5	a/a	532.8/707.2	a/a	7	2	2	40	88	139	28.777	63.3094	0.0904
			AG	Hap3	534.4/748.6	b/ab	479.1/671.6	b/ab	1	0	0	1	39	41	2.43902	95.122	1.07e-07
			AA	Hap4	606.2/823.9	a/a	530.5/726.4	ab/a	0	0	0	0	25	25	0	100	6.105e-06
				Total	547.2/739.0		520.4/685.2		16	10	4	138	232	400
qWada7/qWaba7	LOC_Os07g41200	Wada/Waba	TGGCG	Hap1	8.4/8.5	b/b	8.7/9.0	b/b	3	2	0	44	93	142	30.9859	65.493	0.5693
			TCGAG	Hap2	8/8.1	c/c	8.5/8.7	c/c	4	0	0	1	132	137	0.729927	96.3504	2.2e-16
			CGACG	Hap3	8.7/9.0	a/a	9.1/9.5	a/a	5	0	0	79	12	96	82.2917	12.5	2.2e-16
			TCGAA	Hap4	8.1/8.2	bc/bc	8.5/8.8	bc/bc	3	8	4	1	3	19	5.26316	15.7895	1
				Total	8.3/8.5		8.7/9.0		15	10	4	125	240	394
qSada2.2	LOC_Os02g34320	Sada	ACGTCAT	Hap1	128.975	b	138.868	b	3	4	0	6	95	108	5.55556	87.963	2.2e-16
			GCAGCTT	Hap2	150.878	a	151.672	a	3	0	1	60	7	71	84.507	9.85915	2.2e-16
			GCGGTAC	Hap3	137.488	b	143.324	b	5	0	0	36	0	41	87.8049	0	2.2e-16
			GCGTCAT	Hap4	129.449	b	140.462	b	0	3	0	1	27	31	3.22581	87.0968	6.653e-06
			GCGGCAT	Hap5	124.866	b	137.706	b	1	0	0	0	24	25	0	96	2.836e-06
				Total	135.696		143.012		12	7	1	103	153	276
qSaba7.1	LOC_Os07g43420	Saba	TC	Hap1	144.555	a	155.244	a	13	4	4	125	11	157	79.6178	7.00637	2.2e-16
			GA	Hap2	131.967	b	142.017	b	2	2	0	2	124	130	1.53846	95.3846	2.2e-16
			TA	Hap3	129.829	b	142.396	b	0	3	1	6	114	124	4.83871	91.9355	2.2e-16
				Total	136.157		147.267		15	9	5	133	249	411
qSaba7.1	LOC_Os07g43530	Saba	CCT	Hap1	129.73	b	140.93	b	2	2	1	2	237	244	0.819672	97.1311	2.2e-16
			GGA	Hap2	144.18	a	156.167	a	7	1	4	98	9	119	82.3529	7.56303	2.2e-16
			GGT	Hap3	145.089	a	152.333	a	5	2	0	30	1	38	78.9474	2.63158	2.597e-14
				Total	135.478		146.556		14	5	5	130	247	401
