# Supplementary material for: Genetic Bases of the Stomata-Related Traits Revealed by a Genome-Wide Association Analysis in Rice (Oryza sativa L.)
Source: Front Genet. 2020 Jun 9;11:611. doi: 10.3389/fgene.2020.00611 (PMC7296080; doi:10.3389/fgene.2020.00611)
Supplement: Supplementary file 6 [file Table_6.XLSX]

## Sheet: Sheet1
TABLE S6 | Well performing accessions carrying favorable haplotypes of five genes associated with stomatal density and size under drought stressed and non-stressed conditions
Condition	Accession	LOC_Os01g66120	Dada_SY(number/mm2)	Dada_BJ(number/mm2)	S1_38399863	S1_38399877
non-stressed	CX28	CT	800	707.5	C	T
non-stressed	CX35	CT	693.75	521.25	C	T
non-stressed	CX182	CT	728.75	588.571	C	T
non-stressed	CX276	CT	723.75	546.25	C	T
non-stressed	CX343	CT	715	647.143	C	T
Condition	Accession	LOC_Os02g15760	Dada_SY(number/mm2)	Dada_BJ(number/mm2)	S2_8881237	S2_8881407
non-stressed	CX28	G-	800	707.5	G	-
non-stressed	CX35	G-	693.75	521.25	G	-
non-stressed	CX182	G-	728.75	588.571	G	-
non-stressed	CX276	G-	723.75	546.25	G	-
non-stressed	CX343	G-	715	647.143	G	-
Condition	Accession	LOC_Os02g15760	Daba_SY(number/mm2)	Daba_BJ(number/mm2)	S2_8881237	S2_8881407
non-stressed	CX28	G-	1058.75	846.25	G	-
non-stressed	CX35	G-	996.25	748.75	G	-
non-stressed	CX182	G-	1041.25	887.143	G	-
non-stressed	CX276	G-	975	703.75	G	-
non-stressed	CX343	G-	1050	812.5	G	-
Condition	Accession	LOC_Os02g34320	Sada_SY(μm2)	Sada_BJ(μm2)	S2_20535564	S2_20535585	S2_20535849	S2_20535998	S2_20536128	S2_20536207	S2_20538581
non-stressed	CX230	GCGGTAC	110.759	128.941	G	C	G	G	T	A	C
non-stressed	CX341	GCGGTAC	107.067	133.716	G	C	G	G	T	A	C
non-stressed	CX362	GCGGTAC	111.08	134.804	G	C	G	G	T	A	C
Condition	Accession	LOC_Os07g43420	Saba_SY(μm2)	Saba_BJ(μm2)	S7_26001242	S7_26002612
non-stressed	CX230	TA	114.347	134.809	T	A
non-stressed	CX341	TA	106.259	135.625	T	A
non-stressed	CX362	TA	110.14	131.156	T	A
Condition	Accession	LOC_Os07g43530	Saba_SY(μm2)	Saba_BJ(μm2)	S7_26040008	S7_26040070	S7_26040139
non-stressed	CX230	CCT	114.347	134.809	C	C	T
non-stressed	CX341	CCT	106.259	135.625	C	C	T
non-stressed	CX362	CCT	110.14	131.156	C	C	T
Condition	Accession	LOC_Os01g66120	Dada_SY(number/mm2)	Dada_BJ(number/mm2)	S1_38399863	S1_38399877
drought stressed	IRIS 313-10211	CC	386.25	381.25	C	C
drought stressed	CX88	CC	435	386.25	C	C
drought stressed	CX123	CC	588.75	442.5	C	C
Condition	Accession	LOC_Os02g15760	Dada_SY(number/mm2)	Dada_BJ(number/mm2)	S2_8881237	S2_8881407
drought stressed	IRIS 313-10211	AG	386.25	381.25	A	G
drought stressed	CX88	AG	435	386.25	A	G
drought stressed	CX123	AG	588.75	442.5	A	G
Condition	Accession	LOC_Os02g15760	Daba_SY(number/mm2)	Daba_BJ(number/mm2)	S2_8881237	S2_8881407
drought stressed	IRIS 313-10211	AG	601.25	606.25	A	G
drought stressed	CX88	AG	746.25	546.25	A	G
drought stressed	CX123	AG	727.5	607.5	A	G
